# Supplementary material for: 3-{5-Eth­oxy­carbonyl-1-[3-(2-oxopyrrol­idin-1-yl)prop­yl]-1H-benzimidazol-2-yl}benzoic acid
Source: Acta Crystallogr Sect E Struct Rep Online. 2013 Jan 31;69(Pt 2):o304. doi: 10.1107/S1600536813001116 (PMC3569823; doi:10.1107/S1600536813001116)
Supplement: Supplementary file 1 [file e-69-0o304-sup1.cif]

##############################################################################
#                                                                            #
# This CIF contains the data in a paper accepted for publication in          #
# Acta Crystallographica Section E. It conforms to the requirements of       #
# Notes for Authors for Acta Crystallographica Section E, and has been       #
# peer reviewed under the auspices of the IUCr Commission on Journals.       #
#                                                                            #
# Full details of the Crystallographic Information File format               #
# are given in the paper "The Crystallographic Information File (CIF):       #
# a New Standard Archive File for Crystallography" by S. R. Hall, F. H.      #
# Allen and I. D. Brown [Acta Cryst. (1991), A47, 655-685].                  #
#                                                                            #
# The current version of the core CIF dictionary is obtainable from          #
# ftp://ftp.iucr.org/pub/cif_core.dic.                                       #
#                                                                            #
# Software is freely available for graphical display of the structure(s)     #
# in this CIF. For information consult the CIF software page                 #
# http://www.iucr.org/resources/cif/software.                                #
#                                                                            #
# This file may be used for bona fide research purposes within the           #
# scientific community so long as proper attribution is given to the journal # 
# article from which it was obtained.                                        #
#                                                                            #
##############################################################################
data_I
_audit_creation_method     SHELXL-97
_chemical_name_systematic
;
3-{5-Ethoxycarbonyl-1-[3-(2-oxopyrrolidin-1-yl)propyl]-1<i>H</i>-
benzimidazol-2-yl}benzoic acid
;
_chemical_name_common     ?
_chemical_formula_moiety     'C24 H25 N3 O5'
_chemical_formula_sum     'C24 H25 N3 O5'
_chemical_formula_iupac     'C24 H25 N3 O5'
_chemical_formula_weight     435.47
_chemical_melting_point     ?
_symmetry_cell_setting     monoclinic
_symmetry_space_group_name_H-M     'P 21/c'
_symmetry_space_group_name_Hall     '-P 2ybc'
loop_
    _symmetry_equiv_pos_as_xyz
    'x, y, z'
    '-x, y+1/2, -z+1/2'
    '-x, -y, -z'
    'x, -y-1/2, z-1/2'
_cell_length_a     9.3097(3)
_cell_length_b     24.8252(7)
_cell_length_c     9.6761(3)
_cell_angle_alpha     90.00
_cell_angle_beta     112.3220(10)
_cell_angle_gamma     90.00
_cell_volume     2068.71(11)
_cell_formula_units_Z     4
_cell_measurement_reflns_used     3829
_cell_measurement_theta_min     2.36
_cell_measurement_theta_max     29.37
_cell_measurement_temperature     100.0(10)
_exptl_crystal_description     'plate'
_exptl_crystal_colour     'brown'
_exptl_crystal_size_max     0.39
_exptl_crystal_size_mid     0.23
_exptl_crystal_size_min     0.08
_exptl_crystal_density_diffrn     1.398
_exptl_crystal_density_meas     ?
_exptl_crystal_density_method     'not measured'
_exptl_crystal_F_000     920
_exptl_absorpt_coefficient_mu     0.099
_exptl_absorpt_correction_type     multi-scan
_exptl_absorpt_process_details     '(<i>SADABS</i>; Bruker, 2009)'
_exptl_absorpt_correction_T_min     0.9625
_exptl_absorpt_correction_T_max     0.9921
_exptl_special_details
;
The crystal was placed in the cold stream of an Oxford Cryosystems Cobra
open-flow nitrogen cryostat (Cosier & Glazer, 1986) operating at 100.0 (1) K.
;
_diffrn_ambient_temperature     100.0(10)
_diffrn_radiation_type     MoK\a
_diffrn_radiation_wavelength     0.71073
_diffrn_radiation_source     'fine-focus sealed tube'
_diffrn_radiation_monochromator     graphite
_diffrn_measurement_device_type     'Bruker SMART APEXII CCD'
_diffrn_measurement_method     '\f and \w scans'
_diffrn_detector_area_resol_mean     ?
_diffrn_reflns_number     23636
_diffrn_reflns_av_R_equivalents     0.0647
_diffrn_reflns_av_sigmaI/netI     0.0916
_diffrn_reflns_theta_min     2.36
_diffrn_reflns_theta_max     30.05
_diffrn_reflns_theta_full     30.05
_diffrn_measured_fraction_theta_max     0.993
_diffrn_measured_fraction_theta_full     0.993
_diffrn_reflns_limit_h_min     -13
_diffrn_reflns_limit_h_max     13
_diffrn_reflns_limit_k_min     -34
_diffrn_reflns_limit_k_max     34
_diffrn_reflns_limit_l_min     -8
_diffrn_reflns_limit_l_max     13
_diffrn_standards_number     0
_diffrn_standards_interval_count     .
_diffrn_standards_interval_time     .
_diffrn_standards_decay_%     ?
_refine_special_details
;
Refinement of <i>F</i>^2^ against ALL reflections. The weighted <i>R</i>-factor
<i>wR</i> and goodness of fit <i>S</i> are based on <i>F</i>^2^, conventional
<i>R</i>-factors <i>R</i> are based on <i>F</i>, with <i>F</i> set to zero for
negative <i>F</i>^2^. The threshold expression of <i>F</i>^2^ >
\s(<i>F</i>^2^) is used only for calculating <i>R</i>-factors(gt) <i>etc</i>.
and is not relevant to the choice of reflections for refinement.
<i>R</i>-factors based on <i>F</i>^2^ are statistically about twice as large
as those based on <i>F</i>, and <i>R</i>- factors based on ALL data will be
even larger.
;
_reflns_number_total     6010
_reflns_number_gt     3706
_reflns_threshold_expression     I>2\s(I)
_refine_ls_structure_factor_coef     Fsqd
_refine_ls_matrix_type     full
_refine_ls_R_factor_all     0.1190
_refine_ls_R_factor_gt     0.0643
_refine_ls_wR_factor_gt     0.1138
_refine_ls_wR_factor_ref     0.1337
_refine_ls_goodness_of_fit_ref     1.032
_refine_ls_restrained_S_all     1.028
_refine_ls_number_reflns     6010
_refine_ls_number_parameters     317
_refine_ls_number_restraints     69
_refine_ls_hydrogen_treatment     mixed
_refine_ls_weighting_scheme     calc
_refine_ls_weighting_details
         'calc w=1/[\s^2^(Fo^2^)+(0.0444P)^2^+0.6946P] where P=(Fo^2^+2Fc^2^)/3'
_atom_sites_solution_hydrogens     geom
_atom_sites_solution_primary     direct
_atom_sites_solution_secondary     difmap
_refine_ls_shift/su_max     0.001
_refine_ls_shift/su_mean     0.000
_refine_diff_density_max     0.374
_refine_diff_density_min     -0.308
_refine_ls_extinction_method     none
_refine_ls_extinction_coef     ?
loop_
    _atom_type_symbol
    _atom_type_description
    _atom_type_scat_dispersion_real
    _atom_type_scat_dispersion_imag
    _atom_type_scat_source
    'C' 'C' 0.0033 0.0016
                         'International Tables Vol C Tables 4.2.6.8 and 6.1.1.4'
    'H' 'H' 0.0000 0.0000
                         'International Tables Vol C Tables 4.2.6.8 and 6.1.1.4'
    'N' 'N' 0.0061 0.0033
                         'International Tables Vol C Tables 4.2.6.8 and 6.1.1.4'
    'O' 'O' 0.0106 0.0060
                         'International Tables Vol C Tables 4.2.6.8 and 6.1.1.4'
_computing_data_collection     'APEX2 (Bruker, 2009)'
_computing_cell_refinement     'SAINT (Bruker, 2009)'
_computing_data_reduction     'SAINT (Bruker, 2009)'
_computing_structure_solution     'SHELXTL (Sheldrick, 2008)'
_computing_structure_refinement     'SHELXTL (Sheldrick, 2008)'
_computing_molecular_graphics     'SHELXTL (Sheldrick, 2008)'
_computing_publication_material
;
SHELXTL (Sheldrick, 2008) and PLATON (Spek, 2009)
;
loop_
    _atom_site_type_symbol
    _atom_site_label
    _atom_site_fract_x
    _atom_site_fract_y
    _atom_site_fract_z
    _atom_site_U_iso_or_equiv
    _atom_site_adp_type
    _atom_site_calc_flag
    _atom_site_refinement_flags
    _atom_site_occupancy
    _atom_site_symmetry_multiplicity
    _atom_site_disorder_assembly
    _atom_site_disorder_group
    O O1 -0.1036(4) -0.15612(14) 0.1235(6) 0.0179(7) Uani d PDU 0.853(14) 1 A 1
    C C23 -0.1927(4) -0.20029(16) 0.1526(4) 0.0216(8) Uani d PDU 0.853(14) 1 A 1
    H H23A -0.3036 -0.1964 0.0868 0.026 Uiso calc PR 0.853(14) 1 A 1
    H H23B -0.1847 -0.1983 0.2575 0.026 Uiso calc PR 0.853(14) 1 A 1
    C C24 -0.1357(4) -0.25307(15) 0.1261(8) 0.0427(14) Uani d PDU 0.853(14) 1 A
                                                                               1
    H H24A -0.1986 -0.2817 0.1448 0.064 Uiso calc PR 0.853(14) 1 A 1
    H H24B -0.0270 -0.2575 0.1935 0.064 Uiso calc PR 0.853(14) 1 A 1
    H H24C -0.1437 -0.2551 0.0223 0.064 Uiso calc PR 0.853(14) 1 A 1
    O O1X -0.066(4) -0.1693(10) 0.123(4) 0.043(6) Uani d PDU 0.147(14) 1 A 2
    C C23X -0.148(5) -0.2161(11) 0.153(3) 0.054(5) Uani d PDU 0.147(14) 1 A 2
    H H23C -0.1018 -0.2268 0.2591 0.064 Uiso calc PR 0.147(14) 1 A 2
    H H23D -0.2598 -0.2080 0.1259 0.064 Uiso calc PR 0.147(14) 1 A 2
    C C24X -0.127(4) -0.2575(9) 0.057(3) 0.054(5) Uani d PDU 0.147(14) 1 A 2
    H H24D -0.1522 -0.2927 0.0879 0.080 Uiso calc PR 0.147(14) 1 A 2
    H H24E -0.0185 -0.2575 0.0657 0.080 Uiso calc PR 0.147(14) 1 A 2
    H H24F -0.1952 -0.2504 -0.0466 0.080 Uiso calc PR 0.147(14) 1 A 2
    O O2 -0.02946(16) 0.06006(5) -0.61398(17) 0.0181(3) Uani d . 1 1 . .
    O O3 0.12028(16) 0.11302(5) -0.69174(16) 0.0201(3) Uani d . 1 1 . .
    O O4 0.43579(19) 0.23361(6) 0.23971(19) 0.0333(4) Uani d . 1 1 . .
    O O5 0.06150(17) -0.15773(6) 0.36566(17) 0.0231(3) Uani d . 1 1 A .
    N N1 0.30457(18) 0.03432(6) 0.07554(19) 0.0142(3) Uani d . 1 1 . .
    N N2 0.17804(18) -0.02457(6) -0.10670(19) 0.0147(4) Uani d . 1 1 . .
    N N3 0.61523(19) 0.17298(6) 0.2256(2) 0.0184(4) Uani d . 1 1 . .
    C C1 0.2460(2) -0.00527(7) 0.1413(2) 0.0135(4) Uani d . 1 1 . .
    C C2 0.2562(2) -0.01238(8) 0.2868(2) 0.0145(4) Uani d . 1 1 . .
    H H2A 0.3106 0.0124 0.3638 0.017 Uiso calc R 1 1 . .
    C C3 0.1832(2) -0.05727(7) 0.3144(2) 0.0151(4) Uani d . 1 1 . .
    H H3A 0.1897 -0.0640 0.4133 0.018 Uiso calc R 1 1 . .
    C C4 0.0994(2) -0.09329(7) 0.1994(2) 0.0147(4) Uani d . 1 1 A .
    C C5 0.0890(2) -0.08568(8) 0.0537(2) 0.0158(4) Uani d . 1 1 . .
    H H5A 0.0315 -0.1097 -0.0240 0.019 Uiso calc R 1 1 . .
    C C6 0.1663(2) -0.04131(7) 0.0261(2) 0.0139(4) Uani d . 1 1 . .
    C C7 0.2601(2) 0.02085(7) -0.0722(2) 0.0139(4) Uani d . 1 1 . .
    C C8 0.2977(2) 0.05271(7) -0.1826(2) 0.0145(4) Uani d . 1 1 . .
    C C9 0.1876(2) 0.05557(7) -0.3289(2) 0.0148(4) Uani d . 1 1 . .
    H H9A 0.0924 0.0365 -0.3548 0.018 Uiso calc R 1 1 . .
    C C10 0.2155(2) 0.08584(7) -0.4364(2) 0.0148(4) Uani d . 1 1 . .
    C C11 0.3555(2) 0.11325(8) -0.3997(2) 0.0178(4) Uani d . 1 1 . .
    H H11A 0.3739 0.1347 -0.4725 0.021 Uiso calc R 1 1 . .
    C C12 0.4683(2) 0.10921(8) -0.2565(2) 0.0185(4) Uani d . 1 1 . .
    H H12A 0.5650 0.1271 -0.2325 0.022 Uiso calc R 1 1 . .
    C C13 0.4402(2) 0.07915(8) -0.1481(2) 0.0177(4) Uani d . 1 1 . .
    H H13A 0.5179 0.0765 -0.0504 0.021 Uiso calc R 1 1 . .
    C C14 0.0980(2) 0.08844(7) -0.5930(2) 0.0153(4) Uani d . 1 1 . .
    C C15 0.3717(2) 0.08531(7) 0.1508(2) 0.0155(4) Uani d . 1 1 . .
    H H15A 0.3073 0.0989 0.2044 0.019 Uiso calc R 1 1 . .
    H H15B 0.3679 0.1123 0.0742 0.019 Uiso calc R 1 1 . .
    C C16 0.5390(2) 0.07964(8) 0.2613(2) 0.0176(4) Uani d . 1 1 . .
    H H16A 0.6042 0.0656 0.2090 0.021 Uiso calc R 1 1 . .
    H H16B 0.5435 0.0536 0.3404 0.021 Uiso calc R 1 1 . .
    C C17 0.6019(3) 0.13412(8) 0.3320(2) 0.0212(5) Uani d . 1 1 . .
    H H17A 0.5322 0.1489 0.3786 0.025 Uiso calc R 1 1 . .
    H H17B 0.7054 0.1287 0.4121 0.025 Uiso calc R 1 1 . .
    C C18 0.7451(3) 0.17112(9) 0.1760(3) 0.0262(5) Uani d . 1 1 . .
    H H18A 0.7494 0.1360 0.1293 0.031 Uiso calc R 1 1 . .
    H H18B 0.8451 0.1774 0.2604 0.031 Uiso calc R 1 1 . .
    C C19 0.7087(3) 0.21703(9) 0.0613(3) 0.0283(5) Uani d . 1 1 . .
    H H19A 0.8051 0.2348 0.0645 0.034 Uiso calc R 1 1 . .
    H H19B 0.6505 0.2036 -0.0411 0.034 Uiso calc R 1 1 . .
    C C20 0.6095(3) 0.25556(8) 0.1106(3) 0.0280(5) Uani d . 1 1 . .
    H H20A 0.6740 0.2846 0.1743 0.034 Uiso calc R 1 1 . .
    H H20B 0.5269 0.2720 0.0230 0.034 Uiso calc R 1 1 . .
    C C21 0.5400(2) 0.22093(8) 0.1978(2) 0.0206(5) Uani d . 1 1 . .
    C C22 0.0213(2) -0.13958(8) 0.2405(2) 0.0181(4) Uani d . 1 1 . .
    H H1O2 -0.085(4) 0.0523(13) -0.727(4) 0.088(12) Uiso d . 1 1 . .
loop_
    _atom_site_aniso_label
    _atom_site_aniso_U_11
    _atom_site_aniso_U_22
    _atom_site_aniso_U_33
    _atom_site_aniso_U_12
    _atom_site_aniso_U_13
    _atom_site_aniso_U_23
    O1 0.0142(12) 0.0183(13) 0.0183(12) -0.0053(9) 0.0027(10) 0.0015(11)
    C23 0.0192(16) 0.0166(16) 0.0258(16) -0.0079(11) 0.0050(13) 0.0021(12)
    C24 0.0372(19) 0.0253(16) 0.064(4) -0.0002(13) 0.018(2) -0.0081(19)
    O1X 0.062(15) 0.034(9) 0.021(8) -0.021(9) 0.004(11) 0.003(9)
    C23X 0.090(13) 0.025(8) 0.054(10) -0.008(8) 0.037(10) -0.004(8)
    C24X 0.090(13) 0.025(8) 0.054(10) -0.008(8) 0.037(10) -0.004(8)
    O2 0.0158(7) 0.0229(7) 0.0141(8) -0.0050(6) 0.0041(6) -0.0017(6)
    O3 0.0208(7) 0.0225(7) 0.0168(8) -0.0016(6) 0.0069(6) 0.0022(6)
    O4 0.0335(9) 0.0364(9) 0.0320(11) 0.0089(7) 0.0148(8) -0.0014(8)
    O5 0.0236(8) 0.0253(8) 0.0175(8) -0.0030(6) 0.0047(7) 0.0059(6)
    N1 0.0123(8) 0.0176(8) 0.0125(9) -0.0010(6) 0.0045(7) -0.0019(7)
    N2 0.0119(8) 0.0194(8) 0.0115(9) -0.0008(6) 0.0029(7) 0.0002(7)
    N3 0.0173(9) 0.0187(8) 0.0185(10) -0.0009(7) 0.0060(8) 0.0018(7)
    C1 0.0100(9) 0.0159(9) 0.0143(10) 0.0005(7) 0.0042(8) -0.0003(8)
    C2 0.0134(9) 0.0174(9) 0.0113(10) 0.0008(7) 0.0031(8) 0.0002(7)
    C3 0.0132(9) 0.0192(10) 0.0132(10) 0.0017(8) 0.0053(8) 0.0028(8)
    C4 0.0124(9) 0.0169(9) 0.0144(10) 0.0010(7) 0.0046(8) 0.0011(8)
    C5 0.0120(9) 0.0178(9) 0.0159(11) 0.0001(7) 0.0033(8) -0.0019(8)
    C6 0.0122(9) 0.0183(9) 0.0097(10) 0.0015(7) 0.0024(8) 0.0003(8)
    C7 0.0105(9) 0.0166(9) 0.0128(10) 0.0021(7) 0.0026(8) -0.0002(8)
    C8 0.0146(10) 0.0172(9) 0.0130(10) 0.0014(7) 0.0067(8) -0.0001(8)
    C9 0.0125(9) 0.0162(9) 0.0156(11) -0.0004(7) 0.0052(8) -0.0014(8)
    C10 0.0154(9) 0.0154(9) 0.0139(10) 0.0018(7) 0.0058(8) -0.0010(8)
    C11 0.0178(10) 0.0206(10) 0.0177(11) -0.0034(8) 0.0096(9) -0.0018(8)
    C12 0.0151(10) 0.0234(10) 0.0180(11) -0.0038(8) 0.0076(9) -0.0011(9)
    C13 0.0145(10) 0.0223(10) 0.0145(11) -0.0004(8) 0.0036(9) -0.0009(8)
    C14 0.0160(10) 0.0154(9) 0.0152(11) 0.0010(8) 0.0066(9) -0.0007(8)
    C15 0.0168(10) 0.0145(9) 0.0158(11) -0.0007(8) 0.0069(9) -0.0024(8)
    C16 0.0175(10) 0.0176(10) 0.0149(11) -0.0006(8) 0.0032(9) 0.0007(8)
    C17 0.0256(11) 0.0217(10) 0.0130(11) -0.0055(9) 0.0037(9) 0.0013(8)
    C18 0.0201(11) 0.0253(11) 0.0361(15) 0.0011(9) 0.0141(11) 0.0038(10)
    C19 0.0347(13) 0.0267(11) 0.0276(13) -0.0046(10) 0.0165(11) 0.0015(10)
    C20 0.0372(14) 0.0202(11) 0.0266(13) -0.0011(10) 0.0120(11) 0.0029(9)
    C21 0.0219(11) 0.0209(10) 0.0169(11) 0.0007(8) 0.0048(9) -0.0016(8)
    C22 0.0143(10) 0.0172(9) 0.0216(12) 0.0001(8) 0.0056(9) 0.0005(9)
_geom_special_details
;
All e.s.d.'s (except the e.s.d. in the dihedral angle between two l.s. planes)
are estimated using the full covariance matrix. The cell e.s.d.'s are taken
into account individually in the estimation of e.s.d.'s in distances, angles
and torsion angles; correlations between e.s.d.'s in cell parameters are only
used when they are defined by crystal symmetry. An approximate (isotropic)
treatment of cell e.s.d.'s is used for estimating e.s.d.'s involving l.s.
planes.
;
loop_
    _geom_bond_atom_site_label_1
    _geom_bond_atom_site_label_2
    _geom_bond_site_symmetry_2
    _geom_bond_distance
    _geom_bond_publ_flag
    O1 C22 . 1.343(5) ?
    O1 C23 . 1.465(3) ?
    C23 C24 . 1.472(4) ?
    C23 H23A . 0.9900 ?
    C23 H23B . 0.9900 ?
    C24 H24A . 0.9800 ?
    C24 H24B . 0.9800 ?
    C24 H24C . 0.9800 ?
    O1X C22 . 1.34(3) ?
    O1X C23X . 1.478(17) ?
    C23X C24X . 1.446(17) ?
    C23X H23C . 0.9900 ?
    C23X H23D . 0.9900 ?
    C24X H24D . 0.9800 ?
    C24X H24E . 0.9800 ?
    C24X H24F . 0.9800 ?
    O2 C14 . 1.328(2) ?
    O2 H1O2 . 1.03(4) ?
    O3 C14 . 1.216(2) ?
    O4 C21 . 1.226(2) ?
    O5 C22 . 1.211(2) ?
    N1 C7 . 1.370(2) ?
    N1 C1 . 1.390(2) ?
    N1 C15 . 1.475(2) ?
    N2 C7 . 1.331(2) ?
    N2 C6 . 1.394(2) ?
    N3 C21 . 1.355(3) ?
    N3 C17 . 1.450(3) ?
    N3 C18 . 1.462(3) ?
    C1 C2 . 1.386(3) ?
    C1 C6 . 1.401(3) ?
    C2 C3 . 1.383(3) ?
    C2 H2A . 0.9500 ?
    C3 C4 . 1.410(3) ?
    C3 H3A . 0.9500 ?
    C4 C5 . 1.388(3) ?
    C4 C22 . 1.492(3) ?
    C5 C6 . 1.396(3) ?
    C5 H5A . 0.9500 ?
    C7 C8 . 1.475(3) ?
    C8 C9 . 1.399(3) ?
    C8 C13 . 1.402(3) ?
    C9 C10 . 1.386(3) ?
    C9 H9A . 0.9500 ?
    C10 C11 . 1.392(3) ?
    C10 C14 . 1.495(3) ?
    C11 C12 . 1.388(3) ?
    C11 H11A . 0.9500 ?
    C12 C13 . 1.390(3) ?
    C12 H12A . 0.9500 ?
    C13 H13A . 0.9500 ?
    C15 C16 . 1.525(3) ?
    C15 H15A . 0.9900 ?
    C15 H15B . 0.9900 ?
    C16 C17 . 1.528(3) ?
    C16 H16A . 0.9900 ?
    C16 H16B . 0.9900 ?
    C17 H17A . 0.9900 ?
    C17 H17B . 0.9900 ?
    C18 C19 . 1.536(3) ?
    C18 H18A . 0.9900 ?
    C18 H18B . 0.9900 ?
    C19 C20 . 1.527(3) ?
    C19 H19A . 0.9900 ?
    C19 H19B . 0.9900 ?
    C20 C21 . 1.511(3) ?
    C20 H20A . 0.9900 ?
    C20 H20B . 0.9900 ?
loop_
    _geom_angle_atom_site_label_1
    _geom_angle_atom_site_label_2
    _geom_angle_atom_site_label_3
    _geom_angle_site_symmetry_1
    _geom_angle_site_symmetry_3
    _geom_angle
    _geom_angle_publ_flag
    C22 O1 C23 . . 116.1(4) ?
    O1 C23 C24 . . 111.4(3) ?
    O1 C23 H23A . . 109.3 ?
    C24 C23 H23A . . 109.3 ?
    O1 C23 H23B . . 109.3 ?
    C24 C23 H23B . . 109.3 ?
    H23A C23 H23B . . 108.0 ?
    C22 O1X C23X . . 117(2) ?
    C24X C23X O1X . . 103.0(18) ?
    C24X C23X H23C . . 111.2 ?
    O1X C23X H23C . . 111.2 ?
    C24X C23X H23D . . 111.2 ?
    O1X C23X H23D . . 111.2 ?
    H23C C23X H23D . . 109.1 ?
    C23X C24X H24D . . 109.5 ?
    C23X C24X H24E . . 109.5 ?
    H24D C24X H24E . . 109.5 ?
    C23X C24X H24F . . 109.5 ?
    H24D C24X H24F . . 109.5 ?
    H24E C24X H24F . . 109.5 ?
    C14 O2 H1O2 . . 108.8(19) ?
    C7 N1 C1 . . 106.81(15) ?
    C7 N1 C15 . . 128.88(16) ?
    C1 N1 C15 . . 123.18(16) ?
    C7 N2 C6 . . 105.04(16) ?
    C21 N3 C17 . . 123.25(18) ?
    C21 N3 C18 . . 113.08(17) ?
    C17 N3 C18 . . 121.13(17) ?
    C2 C1 N1 . . 131.88(18) ?
    C2 C1 C6 . . 122.52(18) ?
    N1 C1 C6 . . 105.60(17) ?
    C3 C2 C1 . . 116.74(18) ?
    C3 C2 H2A . . 121.6 ?
    C1 C2 H2A . . 121.6 ?
    C2 C3 C4 . . 121.57(19) ?
    C2 C3 H3A . . 119.2 ?
    C4 C3 H3A . . 119.2 ?
    C5 C4 C3 . . 121.29(18) ?
    C5 C4 C22 . . 121.47(18) ?
    C3 C4 C22 . . 117.23(18) ?
    C4 C5 C6 . . 117.34(18) ?
    C4 C5 H5A . . 121.3 ?
    C6 C5 H5A . . 121.3 ?
    N2 C6 C5 . . 129.66(18) ?
    N2 C6 C1 . . 109.85(17) ?
    C5 C6 C1 . . 120.48(19) ?
    N2 C7 N1 . . 112.70(17) ?
    N2 C7 C8 . . 122.94(18) ?
    N1 C7 C8 . . 124.36(17) ?
    C9 C8 C13 . . 118.74(18) ?
    C9 C8 C7 . . 118.40(17) ?
    C13 C8 C7 . . 122.84(19) ?
    C10 C9 C8 . . 120.84(18) ?
    C10 C9 H9A . . 119.6 ?
    C8 C9 H9A . . 119.6 ?
    C9 C10 C11 . . 119.84(19) ?
    C9 C10 C14 . . 120.71(17) ?
    C11 C10 C14 . . 119.43(18) ?
    C12 C11 C10 . . 119.99(19) ?
    C12 C11 H11A . . 120.0 ?
    C10 C11 H11A . . 120.0 ?
    C11 C12 C13 . . 120.27(19) ?
    C11 C12 H12A . . 119.9 ?
    C13 C12 H12A . . 119.9 ?
    C12 C13 C8 . . 120.24(19) ?
    C12 C13 H13A . . 119.9 ?
    C8 C13 H13A . . 119.9 ?
    O3 C14 O2 . . 123.72(19) ?
    O3 C14 C10 . . 122.72(18) ?
    O2 C14 C10 . . 113.53(17) ?
    N1 C15 C16 . . 113.28(15) ?
    N1 C15 H15A . . 108.9 ?
    C16 C15 H15A . . 108.9 ?
    N1 C15 H15B . . 108.9 ?
    C16 C15 H15B . . 108.9 ?
    H15A C15 H15B . . 107.7 ?
    C15 C16 C17 . . 110.36(16) ?
    C15 C16 H16A . . 109.6 ?
    C17 C16 H16A . . 109.6 ?
    C15 C16 H16B . . 109.6 ?
    C17 C16 H16B . . 109.6 ?
    H16A C16 H16B . . 108.1 ?
    N3 C17 C16 . . 113.13(17) ?
    N3 C17 H17A . . 109.0 ?
    C16 C17 H17A . . 109.0 ?
    N3 C17 H17B . . 109.0 ?
    C16 C17 H17B . . 109.0 ?
    H17A C17 H17B . . 107.8 ?
    N3 C18 C19 . . 103.34(17) ?
    N3 C18 H18A . . 111.1 ?
    C19 C18 H18A . . 111.1 ?
    N3 C18 H18B . . 111.1 ?
    C19 C18 H18B . . 111.1 ?
    H18A C18 H18B . . 109.1 ?
    C20 C19 C18 . . 103.47(18) ?
    C20 C19 H19A . . 111.1 ?
    C18 C19 H19A . . 111.1 ?
    C20 C19 H19B . . 111.1 ?
    C18 C19 H19B . . 111.1 ?
    H19A C19 H19B . . 109.0 ?
    C21 C20 C19 . . 104.83(17) ?
    C21 C20 H20A . . 110.8 ?
    C19 C20 H20A . . 110.8 ?
    C21 C20 H20B . . 110.8 ?
    C19 C20 H20B . . 110.8 ?
    H20A C20 H20B . . 108.9 ?
    O4 C21 N3 . . 125.0(2) ?
    O4 C21 C20 . . 126.77(19) ?
    N3 C21 C20 . . 108.20(18) ?
    O5 C22 O1X . . 120.1(11) ?
    O5 C22 O1 . . 124.7(2) ?
    O1X C22 O1 . . 20.7(16) ?
    O5 C22 C4 . . 123.81(19) ?
    O1X C22 C4 . . 113.4(11) ?
    O1 C22 C4 . . 111.4(2) ?
loop_
    _geom_torsion_atom_site_label_1
    _geom_torsion_atom_site_label_2
    _geom_torsion_atom_site_label_3
    _geom_torsion_atom_site_label_4
    _geom_torsion_site_symmetry_1
    _geom_torsion_site_symmetry_2
    _geom_torsion_site_symmetry_3
    _geom_torsion_site_symmetry_4
    _geom_torsion
    _geom_torsion_publ_flag
    C22 O1 C23 C24 . . . . -90.3(5) ?
    C22 O1X C23X C24X . . . . -138(3) ?
    C7 N1 C1 C2 . . . . 179.4(2) ?
    C15 N1 C1 C2 . . . . -11.8(3) ?
    C7 N1 C1 C6 . . . . -0.3(2) ?
    C15 N1 C1 C6 . . . . 168.44(16) ?
    N1 C1 C2 C3 . . . . -179.75(19) ?
    C6 C1 C2 C3 . . . . 0.0(3) ?
    C1 C2 C3 C4 . . . . -1.5(3) ?
    C2 C3 C4 C5 . . . . 1.2(3) ?
    C2 C3 C4 C22 . . . . -178.28(18) ?
    C3 C4 C5 C6 . . . . 0.8(3) ?
    C22 C4 C5 C6 . . . . -179.84(17) ?
    C7 N2 C6 C5 . . . . 178.0(2) ?
    C7 N2 C6 C1 . . . . -1.1(2) ?
    C4 C5 C6 N2 . . . . 178.75(18) ?
    C4 C5 C6 C1 . . . . -2.2(3) ?
    C2 C1 C6 N2 . . . . -178.87(17) ?
    N1 C1 C6 N2 . . . . 0.9(2) ?
    C2 C1 C6 C5 . . . . 2.0(3) ?
    N1 C1 C6 C5 . . . . -178.27(17) ?
    C6 N2 C7 N1 . . . . 0.9(2) ?
    C6 N2 C7 C8 . . . . -179.02(17) ?
    C1 N1 C7 N2 . . . . -0.4(2) ?
    C15 N1 C7 N2 . . . . -168.29(17) ?
    C1 N1 C7 C8 . . . . 179.56(17) ?
    C15 N1 C7 C8 . . . . 11.6(3) ?
    N2 C7 C8 C9 . . . . 35.6(3) ?
    N1 C7 C8 C9 . . . . -144.28(19) ?
    N2 C7 C8 C13 . . . . -142.87(19) ?
    N1 C7 C8 C13 . . . . 37.2(3) ?
    C13 C8 C9 C10 . . . . -2.8(3) ?
    C7 C8 C9 C10 . . . . 178.65(17) ?
    C8 C9 C10 C11 . . . . 0.9(3) ?
    C8 C9 C10 C14 . . . . 179.48(17) ?
    C9 C10 C11 C12 . . . . 1.5(3) ?
    C14 C10 C11 C12 . . . . -177.12(18) ?
    C10 C11 C12 C13 . . . . -1.9(3) ?
    C11 C12 C13 C8 . . . . 0.0(3) ?
    C9 C8 C13 C12 . . . . 2.4(3) ?
    C7 C8 C13 C12 . . . . -179.14(18) ?
    C9 C10 C14 O3 . . . . -177.43(18) ?
    C11 C10 C14 O3 . . . . 1.2(3) ?
    C9 C10 C14 O2 . . . . 0.5(3) ?
    C11 C10 C14 O2 . . . . 179.16(17) ?
    C7 N1 C15 C16 . . . . -113.5(2) ?
    C1 N1 C15 C16 . . . . 80.4(2) ?
    N1 C15 C16 C17 . . . . 178.68(17) ?
    C21 N3 C17 C16 . . . . 120.6(2) ?
    C18 N3 C17 C16 . . . . -78.7(2) ?
    C15 C16 C17 N3 . . . . -65.6(2) ?
    C21 N3 C18 C19 . . . . -20.0(2) ?
    C17 N3 C18 C19 . . . . 177.57(18) ?
    N3 C18 C19 C20 . . . . 26.0(2) ?
    C18 C19 C20 C21 . . . . -23.6(2) ?
    C17 N3 C21 O4 . . . . -11.8(3) ?
    C18 N3 C21 O4 . . . . -173.9(2) ?
    C17 N3 C21 C20 . . . . 166.91(18) ?
    C18 N3 C21 C20 . . . . 4.9(2) ?
    C19 C20 C21 O4 . . . . -168.8(2) ?
    C19 C20 C21 N3 . . . . 12.5(2) ?
    C23X O1X C22 O5 . . . . 18(3) ?
    C23X O1X C22 O1 . . . . -91(4) ?
    C23X O1X C22 C4 . . . . -179.9(15) ?
    C23 O1 C22 O5 . . . . -1.6(4) ?
    C23 O1 C22 O1X . . . . 82(4) ?
    C23 O1 C22 C4 . . . . -177.9(2) ?
    C5 C4 C22 O5 . . . . 156.8(2) ?
    C3 C4 C22 O5 . . . . -23.7(3) ?
    C5 C4 C22 O1X . . . . -4.5(18) ?
    C3 C4 C22 O1X . . . . 174.9(18) ?
    C5 C4 C22 O1 . . . . -26.8(3) ?
    C3 C4 C22 O1 . . . . 152.6(2) ?
loop_
    _geom_hbond_atom_site_label_D
    _geom_hbond_atom_site_label_H
    _geom_hbond_atom_site_label_A
    _geom_hbond_site_symmetry_A
    _geom_hbond_distance_DH
    _geom_hbond_distance_HA
    _geom_hbond_distance_DA
    _geom_hbond_angle_DHA
    _geom_hbond_publ_flag
    O2 H1O2 N2 3_554 1.04(4) 1.66(4) 2.675(2) 166(3) yes
    C5 H5A O3 3_554 0.95 2.57 3.367(2) 141 yes
    C9 H9A O2 3_554 0.95 2.46 3.177(2) 132 yes
    C15 H15A O3 1_556 0.99 2.34 3.314(3) 167 yes
    C17 H17B O5 3_656 0.99 2.51 3.429(3) 154 yes
    C20 H20B O4 4_565 0.99 2.55 3.340(3) 137 yes
data_global
_journal_date_recd_electronic     2012-12-20
_journal_date_accepted     2013-01-11
_journal_name_full     'Acta Crystallographica, Section E'
_journal_year     2013
_journal_volume     69
_journal_issue      2
_journal_page_first     o304
_journal_page_last     o304
_journal_paper_category     QO
_journal_paper_doi     10.1107/S1600536813001116
_journal_coeditor_code     HB7017
_publ_contact_author_name     'Ibrahim Abdul Razak'
_publ_contact_author_address
;
X-ray Crystallography Unit
School of Physics
Universiti Sains Malaysia
11800 USM
Penang
Malaysia
;
_publ_contact_author_email     'arazaki@usm.my'
_publ_contact_author_fax     '6046579150'
_publ_contact_author_phone     '6046535306'
_publ_section_title
;\
3-{5-Ethoxycarbonyl-1-[3-(2-oxopyrrolidin-1-yl)propyl]-1<i>H</i>-benzimidazol-\
2-yl}benzoic acid
;
loop_
    _publ_author_name
    _publ_author_footnote
    _publ_author_address
    'Yoon, Yeong Keng' .
;
Institute for Research in Molecular Medicine
Universiti Sains Malaysia
11800 USM
Penang
Malaysia
;
    'Ali, Mohamed Ashraf' .
;
Institute for Research in Molecular Medicine
Universiti Sains Malaysia
11800 USM
Penang
Malaysia
;
    'Tan, Soo Choon' .
;
Institute for Research in Molecular Medicine
Universiti Sains Malaysia
11800 USM
Penang
Malaysia
;
    'Rosli, Mohd Mustaqim' .
;
X-ray Crystallography Unit
School of Physics
Universiti Sains Malaysia
11800 USM
Penang
Malaysia
;
    'Razak, Ibrahim Abdul'
;
;
;
X-ray Crystallography Unit
School of Physics
Universiti Sains Malaysia
11800 USM
Penang
Malaysia
;
