# Supplementary material for: 3-{5-Eth­oxy­carbonyl-1-[3-(2-oxopyrrol­idin-1-yl)prop­yl]-1H-benzimidazol-2-yl}benzoic acid
Source: Acta Crystallogr Sect E Struct Rep Online. 2013 Jan 31;69(Pt 2):o304. doi: 10.1107/S1600536813001116 (PMC3569823; doi:10.1107/S1600536813001116)
Supplement: Supplementary file 2 [file e-69-0o304-Isup2.hkl]

# 
# h,k,l, Fc-squared, Fo-squared, sigma(Fo-squared) and status flag 
# 
data_I
_shelx_title ' 5v3cooh_0m in P2(1)/c (100K)' 
_shelx_refln_list_code          4 
_shelx_F_calc_maximum      172.61 
_exptl_crystal_F_000       920.00 
_reflns_d_resolution_high  0.7097 
 
loop_ 
 _symmetry_equiv_pos_as_xyz 
 'x, y, z' 
 '-x, y+1/2, -z+1/2' 
 '-x, -y, -z' 
 'x, -y-1/2, z-1/2' 
 
_cell_length_a     9.3097 
_cell_length_b    24.8252 
_cell_length_c     9.6761 
_cell_angle_alpha  90.000 
_cell_angle_beta  112.322 
_cell_angle_gamma  90.000 
 
_shelx_F_squared_multiplier     1.000 
 
loop_ 
 _refln_index_h 
 _refln_index_k 
 _refln_index_l 
 _refln_F_squared_calc 
 _refln_F_squared_meas 
 _refln_F_squared_sigma 
 _refln_observed_status 
   1   0   0      340.22      334.13      6.78 o 
   2   0   0      776.86      771.82     16.26 o 
   3   0   0     1899.21     1819.45     28.63 o 
   4   0   0      534.86      517.66     19.93 o 
   5   0   0        6.01        6.73      9.17 o 
   6   0   0      864.14      912.20     28.85 o 
   7   0   0       59.83       35.42     19.96 o 
   8   0   0       16.78        1.93     17.04 o 
   9   0   0        4.16       16.47     26.66 o 
  10   0   0       56.80       41.15     28.99 o 
  11   0   0     1317.09     1147.40     69.58 o 
  12   0   0       28.85       28.68     34.45 o 
   1   1   0       26.80       12.75      1.97 o 
   2   1   0     3196.72     2790.05     23.33 o 
   3   1   0       10.61       28.99      5.46 o 
   4   1   0      848.75      839.97     15.33 o 
   5   1   0     1400.76     1381.75     21.46 o 
   6   1   0      992.21      923.56     20.20 o 
   7   1   0        6.71       -0.50     12.68 o 
   8   1   0      573.31      566.47     26.09 o 
   9   1   0       51.91       44.78     18.48 o 
  10   1   0      216.81      202.21     26.46 o 
  11   1   0        0.00       29.41     20.13 o 
  12   1   0       80.01       61.72     25.81 o 
   1   2   0     4306.25     4115.50     29.40 o 
   2   2   0     8985.80     8982.39     62.74 o 
   3   2   0       99.44      121.87      6.76 o 
   4   2   0     1974.45     1939.81     23.40 o 
   5   2   0       36.69       30.27      7.22 o 
   6   2   0      206.64      191.06     12.37 o 
   7   2   0        2.83       -1.25     11.54 o 
   8   2   0       39.60       42.21     13.56 o 
   9   2   0       34.51       68.92     19.42 o 
  10   2   0        1.41       -5.77     13.90 o 
  11   2   0      202.50      264.08     33.31 o 
  12   2   0      149.93      109.79     25.88 o 
   1   3   0     2795.23     2682.27     34.50 o 
   2   3   0    14056.72    13591.61     91.43 o 
   3   3   0     1214.64     1244.97     16.65 o 
   4   3   0      689.76      660.56     13.44 o 
   5   3   0      461.83      452.69     13.96 o 
   6   3   0      388.49      421.42     15.90 o 
   7   3   0      360.59      374.65     21.56 o 
   8   3   0      409.49      423.06     22.73 o 
   9   3   0        1.85       -1.41     18.38 o 
  10   3   0        3.92       15.77     22.88 o 
  11   3   0      174.66      216.39     29.01 o 
  12   3   0       48.86       32.73     29.28 o 
   0   4   0      346.84      378.00      6.80 o 
   1   4   0     2236.19     2270.61     20.04 o 
   2   4   0    15958.86    15543.08    103.95 o 
   3   4   0      888.60      802.80     13.55 o 
   4   4   0     3527.06     3690.16     34.13 o 
   5   4   0      450.72      462.40     13.68 o 
   6   4   0      228.16      239.05     12.99 o 
   7   4   0     1212.18     1239.21     31.65 o 
   8   4   0      299.03      319.76     22.59 o 
   9   4   0      460.96      493.95     38.40 o 
  10   4   0      193.78      181.15     35.36 o 
  11   4   0       11.39       23.01     23.81 o 
  12   4   0      165.18      225.81     46.89 o 
   1   5   0     1367.44     1211.34     12.88 o 
   2   5   0     4223.51     4301.80     35.59 o 
   3   5   0      231.06      257.90      9.01 o 
   4   5   0      432.82      482.09     12.97 o 
   5   5   0      690.52      732.34     16.06 o 
   6   5   0        0.65        2.95      8.66 o 
   7   5   0       92.04       64.56     14.60 o 
   8   5   0      265.10      263.68     23.35 o 
   9   5   0       98.93       97.82     21.99 o 
  10   5   0       81.34       81.15     24.17 o 
  11   5   0        0.40       48.25     28.56 o 
  12   5   0      100.59        9.04     27.15 o 
   0   6   0    12232.97    11003.64     90.86 o 
   1   6   0     2209.28     2181.27     19.46 o 
   2   6   0     7807.91     7631.05     56.27 o 
   3   6   0     2825.13     2805.06     27.77 o 
   4   6   0     1974.87     1936.89     24.01 o 
   5   6   0        7.14        8.91      6.88 o 
   6   6   0      312.81      321.98     15.07 o 
   7   6   0        3.42      -11.99     11.99 o 
   8   6   0      401.82      446.02     34.28 o 
   9   6   0      805.68      829.69     39.96 o 
  10   6   0      162.72      121.81     29.71 o 
  11   6   0      164.29      162.17     35.37 o 
   1   7   0     4158.29     3944.61     30.58 o 
   2   7   0      933.24      854.29     13.21 o 
   3   7   0     1929.24     1887.53     22.93 o 
   4   7   0     2341.50     2479.93     27.86 o 
   5   7   0      125.61      154.59     10.54 o 
   6   7   0      309.61      331.65     16.98 o 
   7   7   0       14.51        6.29     10.06 o 
   8   7   0        2.73      -13.42     15.51 o 
   9   7   0     1003.07      976.27     47.72 o 
  10   7   0       13.64       -8.21     24.27 o 
  11   7   0      168.97      184.91     35.83 o 
   0   8   0        0.11        4.55      5.04 o 
   1   8   0     1187.74     1106.89     12.96 o 
   2   8   0      114.30      127.03      6.17 o 
   3   8   0       46.79       51.01      6.08 o 
   4   8   0      232.70      247.36     11.05 o 
   5   8   0      239.28      255.10     13.02 o 
   6   8   0      504.04      561.92     22.26 o 
   7   8   0      162.57      178.60     16.13 o 
   8   8   0     1414.35     1402.54     44.27 o 
   9   8   0       93.63       77.84     20.83 o 
  10   8   0      305.51      291.80     37.34 o 
  11   8   0      112.94       55.09     31.04 o 
   1   9   0      494.59      537.41      9.32 o 
   2   9   0       13.94       10.63      3.33 o 
   3   9   0      104.77      105.39      6.61 o 
   4   9   0     2274.07     2447.33     28.21 o 
   5   9   0       25.51       41.74      7.70 o 
   6   9   0     3088.38     3065.74     44.16 o 
   7   9   0       97.89      111.15     14.12 o 
   8   9   0      148.60      120.64     21.87 o 
   9   9   0        0.44      -12.84     18.70 o 
  10   9   0        7.86       -9.82     24.81 o 
  11   9   0        5.25       24.90     28.40 o 
   0  10   0     1291.50     1162.15     18.06 o 
   1  10   0     1605.37     1517.93     16.26 o 
   2  10   0     1203.61     1180.64     15.34 o 
   3  10   0      343.95      373.07      9.45 o 
   4  10   0       48.56       39.66      6.71 o 
   5  10   0      731.90      736.70     21.31 o 
   6  10   0      569.36      591.79     22.46 o 
   7  10   0      532.16      538.70     23.70 o 
   8  10   0      642.60      687.20     34.29 o 
   9  10   0      539.99      508.60     38.43 o 
  10  10   0      102.96      117.24     36.94 o 
  11  10   0      103.10      106.41     33.78 o 
   1  11   0      414.33      368.55      9.44 o 
   2  11   0      300.74      342.71      8.61 o 
   3  11   0      561.59      564.50     11.92 o 
   4  11   0      700.52      726.47     17.56 o 
   5  11   0      152.08      168.97     12.68 o 
   6  11   0      398.35      373.76     19.86 o 
   7  11   0       42.61       55.94     15.52 o 
   8  11   0        1.90       -3.03     17.40 o 
   9  11   0      254.36      262.35     32.55 o 
  10  11   0       18.58       20.32     27.04 o 
  11  11   0       61.22       36.12     32.98 o 
   0  12   0     2490.62     2427.29     34.74 o 
   1  12   0       60.03       53.04      4.68 o 
   2  12   0     1235.71     1317.40     18.14 o 
   3  12   0       62.14       69.43      7.89 o 
   4  12   0      189.83      226.28     12.23 o 
   5  12   0       94.18      105.73     11.93 o 
   6  12   0     4278.22     3864.15     54.01 o 
   7  12   0      673.32      713.93     38.74 o 
   8  12   0      699.22      605.82     45.97 o 
   9  12   0      229.54      244.83     30.31 o 
  10  12   0      107.67      131.99     33.33 o 
  11  12   0       33.41       22.34     27.38 o 
   1  13   0        0.38       -1.28      3.92 o 
   2  13   0       41.71       37.76      6.37 o 
   3  13   0      520.91      575.68     15.31 o 
   4  13   0       69.28       60.85      9.94 o 
   5  13   0      158.71      170.38     13.58 o 
   6  13   0       75.17       82.61     13.94 o 
   7  13   0      348.13      382.72     24.26 o 
   8  13   0       23.00       37.71     18.89 o 
   9  13   0      290.50      224.81     26.95 o 
  10  13   0      244.31      268.03     69.51 o 
  11  13   0       90.37      117.00     31.07 o 
   0  14   0       10.72       10.55      4.25 o 
   1  14   0        2.42        7.13      5.38 o 
   2  14   0      611.84      623.47     13.97 o 
   3  14   0       54.34       40.24      8.09 o 
   4  14   0     1876.88     1830.22     29.26 o 
   5  14   0      163.76      199.60     14.77 o 
   6  14   0      190.29      165.58     15.56 o 
   7  14   0        0.68        1.28     25.69 o 
   8  14   0       84.63       78.15     21.07 o 
   9  14   0      100.58       98.91     24.97 o 
  10  14   0       16.52       50.97     27.70 o 
  11  14   0        3.03      -13.47     25.65 o 
   1  15   0      342.72      350.72     11.48 o 
   2  15   0      230.01      234.90     10.51 o 
   3  15   0        9.52       -4.81      7.85 o 
   4  15   0      272.81      250.78     18.25 o 
   5  15   0      126.73      127.89     14.80 o 
   6  15   0     1040.15      949.53     28.55 o 
   7  15   0      443.16      384.70     27.04 o 
   8  15   0      102.77       97.36     23.91 o 
   9  15   0       12.22       24.00     18.64 o 
  10  15   0       38.91       25.81     27.26 o 
   0  16   0      788.63      854.91     20.37 o 
   1  16   0      149.86      149.60      9.36 o 
   2  16   0       53.82       52.96      7.92 o 
   3  16   0       60.76       78.22     10.10 o 
   4  16   0      112.79      107.43     13.38 o 
   5  16   0     1953.35     1924.34     36.37 o 
   6  16   0      293.09      298.85     19.55 o 
   7  16   0       80.02       90.13     20.69 o 
   8  16   0      151.64      135.39     31.11 o 
   9  16   0       60.44       61.05     20.00 o 
  10  16   0       90.65       57.28     29.18 o 
   1  17   0       43.42       58.28      8.05 o 
   2  17   0      152.34      146.27     10.11 o 
   3  17   0       52.59       77.96     11.27 o 
   4  17   0       19.11       23.05     11.26 o 
   5  17   0        0.92       15.90     11.08 o 
   6  17   0        0.78      -12.50     12.50 o 
   7  17   0       60.21       54.73     20.62 o 
   8  17   0        0.70       -7.84     18.65 o 
   9  17   0        4.24       27.81     18.49 o 
  10  17   0       16.87       44.04     26.56 o 
   0  18   0       56.30       73.76     14.60 o 
   1  18   0        2.45       -0.23      7.23 o 
   2  18   0       10.04       12.84      9.33 o 
   3  18   0       33.99       30.62     10.87 o 
   4  18   0      223.46      222.23     16.01 o 
   5  18   0      111.57      139.65     15.10 o 
   6  18   0       46.83       75.95     17.20 o 
   7  18   0        3.73        7.88     18.90 o 
   8  18   0        3.58       -2.38     19.25 o 
   9  18   0       45.93       90.55     24.28 o 
  10  18   0      130.01       97.66     37.07 o 
   1  19   0      797.55      790.95     22.59 o 
   2  19   0       59.93       31.43      7.92 o 
   3  19   0      728.04      690.72     21.86 o 
   4  19   0        2.01       15.31     10.09 o 
   5  19   0      158.86      182.96     16.09 o 
   6  19   0       18.60        1.09     18.43 o 
   7  19   0        0.00        0.09     18.76 o 
   8  19   0        5.58        0.49     18.58 o 
   9  19   0       11.76       -3.14     22.97 o 
  10  19   0        2.02       38.06     33.32 o 
   0  20   0        0.06       -4.58     14.23 o 
   1  20   0     1832.53     1783.88     33.19 o 
   2  20   0       23.29       21.14     10.58 o 
   3  20   0       33.58        9.91     11.76 o 
   4  20   0       47.72       57.02     13.72 o 
   5  20   0       17.41       21.59     16.22 o 
   6  20   0      105.86       86.43     21.48 o 
   7  20   0       44.23       40.87     20.07 o 
   8  20   0        0.81        7.38     19.02 o 
   9  20   0        0.83      -22.02     22.02 o 
   1  21   0       99.31      109.47     12.55 o 
   2  21   0      150.00      152.05     14.96 o 
   3  21   0      197.04      177.32     19.05 o 
   4  21   0      195.29      165.93     16.86 o 
   5  21   0      315.81      354.26     24.59 o 
   6  21   0      510.44      516.39     33.63 o 
   7  21   0        0.59       48.79     22.35 o 
   8  21   0       90.46       29.95     34.43 o 
   9  21   0        2.61       32.00     50.93 o 
   0  22   0        4.34       -6.29     13.88 o 
   1  22   0      152.19      142.19     13.27 o 
   2  22   0        4.11       -1.97      9.70 o 
   3  22   0       60.45       46.12     14.00 o 
   4  22   0       22.54       17.78     10.33 o 
   5  22   0       34.65       33.56     14.15 o 
   6  22   0      112.05      112.56     24.90 o 
   7  22   0        2.58       13.35     16.54 o 
   8  22   0        0.66      -37.07     37.07 o 
   9  22   0       39.93       14.93     37.91 o 
   1  23   0      270.23      264.39     16.14 o 
   2  23   0      108.04       85.33     12.81 o 
   3  23   0       21.70        8.88     12.23 o 
   4  23   0       33.38       63.66     19.43 o 
   5  23   0        4.02       -9.93     14.65 o 
   6  23   0        6.08        9.42     16.21 o 
   7  23   0       25.35       24.96     17.50 o 
   8  23   0        2.23       29.01     22.33 o 
   9  23   0       88.47      167.37     44.87 o 
   0  24   0      337.93      307.98     27.48 o 
   1  24   0       43.07       35.12     11.77 o 
   2  24   0       52.00       59.23     13.68 o 
   3  24   0        0.75       -7.12     13.16 o 
   4  24   0      381.09      395.86     25.62 o 
   5  24   0       53.09       88.57     18.20 o 
   6  24   0      246.86      247.72     29.72 o 
   7  24   0       85.67      140.94     58.94 o 
   8  24   0       25.29       23.37     33.68 o 
   1  25   0      401.79      434.34     27.31 o 
   2  25   0      240.12      265.79     20.47 o 
   3  25   0       97.46       98.95     17.93 o 
   4  25   0       11.88        7.07     15.92 o 
   5  25   0       95.58       94.07     19.20 o 
   6  25   0      112.20       92.83     19.29 o 
   7  25   0      421.64      431.45     41.88 o 
   8  25   0        3.28       31.57     38.29 o 
   0  26   0      130.28      119.85     27.08 o 
   1  26   0      136.92      153.75     19.56 o 
   2  26   0      256.82      238.72     19.76 o 
   3  26   0      104.26      106.83     21.28 o 
   4  26   0       36.76       60.58     25.11 o 
   5  26   0      288.55      304.88     35.35 o 
   6  26   0        0.71       19.95     20.67 o 
   7  26   0       13.18       63.28     32.19 o 
   8  26   0       72.21      140.65     53.23 o 
   1  27   0      293.78      302.00     23.97 o 
   2  27   0      130.39      162.06     20.43 o 
   3  27   0      215.50      202.74     21.33 o 
   4  27   0       65.65       75.58     19.24 o 
   5  27   0       36.71       44.23     31.83 o 
   6  27   0      215.77      229.00     41.75 o 
   7  27   0        2.19       36.98     29.86 o 
   0  28   0      279.02      317.93     56.13 o 
   1  28   0      367.07      389.97     26.55 o 
   2  28   0       62.82       53.27     16.27 o 
   3  28   0       73.31       49.72     14.34 o 
   4  28   0        8.57        9.40     15.34 o 
   5  28   0        0.33       25.00     38.18 o 
   6  28   0      171.43      183.00     36.21 o 
   7  28   0      213.73      292.13     40.60 o 
   1  29   0       13.42       26.56     14.47 o 
   2  29   0       70.00       94.36     18.00 o 
   3  29   0      360.53      362.92     25.08 o 
   4  29   0       15.90       28.14     33.13 o 
   5  29   0      158.26      200.19     46.88 o 
   6  29   0       19.30       21.06     27.16 o 
   0  30   0      553.18      521.04     44.16 o 
   1  30   0        0.37       15.14     14.53 o 
   2  30   0        6.75       30.29     14.72 o 
   3  30   0       55.18       39.79     25.57 o 
   4  30   0       34.11       51.21     20.32 o 
   5  30   0      121.57      140.98     60.95 o 
   6  30   0        8.03       -3.83     29.76 o 
   1  31   0      209.06      219.07     25.10 o 
   2  31   0        1.10       36.97     39.50 o 
   3  31   0       98.61      173.80     56.66 o 
   4  31   0        6.29       23.63     20.08 o 
   5  31   0        3.73       44.00     25.91 o 
   0  32   0       31.97       13.76     32.92 o 
   1  32   0      347.59      432.26     39.64 o 
   2  32   0        0.40      -11.44     22.30 o 
   3  32   0        4.16       14.38     23.68 o 
   4  32   0       55.41       81.41     28.02 o 
   1  33   0      370.08      345.84     35.93 o 
   2  33   0       40.91       66.69     25.14 o 
   3  33   0        3.56       40.45     29.75 o 
 -12   1   1      169.68      166.48     30.26 o 
 -11   1   1        3.94       -2.66     26.79 o 
 -10   1   1       42.80       34.48     21.61 o 
  -9   1   1       95.15      118.27     24.07 o 
  -8   1   1       38.69       59.38     13.56 o 
  -7   1   1      163.12      149.02     14.11 o 
  -6   1   1       45.51       46.07      9.12 o 
  -5   1   1     1787.33     1830.61     24.36 o 
  -4   1   1     2904.78     2905.32     29.16 o 
  -3   1   1      352.34      347.69      9.21 o 
  -2   1   1       41.35       52.19      4.54 o 
  -1   1   1     1344.21     1233.79     12.65 o 
   0   1   1     3442.16     3220.89     52.91 o 
   1   1   1      316.40      317.98     12.87 o 
   2   1   1    12312.72    12609.31     93.36 o 
   3   1   1        0.42       -4.66      4.66 o 
   4   1   1     1848.40     1919.58     23.85 o 
   5   1   1       88.19      105.61      9.01 o 
   6   1   1       16.74       16.70      9.19 o 
   7   1   1     2175.31     2005.89     47.31 o 
   8   1   1        1.43        7.65     11.42 o 
   9   1   1       90.14      114.38     20.10 o 
  10   1   1       68.07       71.81     28.26 o 
  11   1   1      306.30      291.19     48.98 o 
 -12   2   1        4.19       19.78     31.82 o 
 -11   2   1      181.13      129.69     28.91 o 
 -10   2   1       75.39       45.57     23.29 o 
  -9   2   1       79.63       50.79     23.14 o 
  -8   2   1       84.42      113.39     19.52 o 
  -7   2   1        8.70       -4.97     10.24 o 
  -6   2   1      156.88      153.75     11.65 o 
  -5   2   1      127.11      130.71      9.03 o 
  -4   2   1     1872.64     1878.68     21.50 o 
  -3   2   1       16.93        9.80      4.64 o 
  -2   2   1     1324.33     1183.71     13.41 o 
  -1   2   1     2304.24     2147.57     22.08 o 
   0   2   1      406.33      392.17     10.42 o 
   1   2   1     9416.47     8964.43    104.43 o 
   2   2   1     1584.25     1473.65     15.69 o 
   3   2   1     1120.14     1138.77     16.71 o 
   4   2   1      120.91      104.93      8.40 o 
   5   2   1      712.97      687.06     17.11 o 
   6   2   1       28.80        9.67     10.23 o 
   7   2   1      591.00      630.14     26.02 o 
   8   2   1     1632.95     1485.29     41.98 o 
   9   2   1       46.95       47.64     18.41 o 
  10   2   1        2.44       49.74     27.55 o 
  11   2   1       56.61       83.64     40.09 o 
 -12   3   1        0.20       28.38     21.48 o 
 -11   3   1       26.69       48.68     25.50 o 
 -10   3   1      423.67      400.19     36.02 o 
  -9   3   1       11.87      -11.70     20.27 o 
  -8   3   1      222.37      229.19     19.99 o 
  -7   3   1      742.29      766.10     21.94 o 
  -6   3   1        0.00        7.42      8.34 o 
  -5   3   1        3.48        4.07      5.96 o 
  -4   3   1      753.34      748.46     13.67 o 
  -3   3   1     1481.53     1495.53     18.56 o 
  -2   3   1     7739.21     7572.98     53.29 o 
  -1   3   1     3260.05     2944.54     26.34 o 
   0   3   1     2014.12     1906.25     21.40 o 
   1   3   1     6164.08     5772.39     59.16 o 
   2   3   1      777.33      762.92     12.80 o 
   3   3   1     1098.91     1126.81     15.97 o 
   4   3   1      347.08      394.59     12.73 o 
   5   3   1        1.26       -0.19      7.28 o 
   6   3   1       53.82       67.63     11.76 o 
   7   3   1      816.47      781.69     27.23 o 
   8   3   1       16.65       30.50     17.60 o 
   9   3   1      364.57      384.62     40.55 o 
  10   3   1        3.15      -24.63     24.63 o 
  11   3   1        0.13       57.05     28.39 o 
 -12   4   1        7.99        8.58     37.99 o 
 -11   4   1      166.49      160.77     29.10 o 
 -10   4   1       81.91       85.00     24.50 o 
  -9   4   1      172.19      178.59     30.28 o 
  -8   4   1      452.73      483.38     37.74 o 
  -7   4   1      418.37      449.85     18.70 o 
  -6   4   1      810.59      818.47     20.21 o 
  -5   4   1      963.73      965.73     17.77 o 
  -4   4   1     1049.24     1031.27     16.56 o 
  -3   4   1     5887.38     5589.40     46.17 o 
  -2   4   1    29564.66    28781.95    185.01 o 
  -1   4   1     8027.54     7645.21     56.64 o 
   0   4   1     2285.87     2149.00     28.46 o 
   1   4   1     3161.30     3000.89     36.66 o 
   2   4   1     1646.21     1696.82     19.75 o 
   3   4   1       44.71       46.36      5.59 o 
   4   4   1       86.09      112.44      8.26 o 
   5   4   1       43.71       49.92      8.56 o 
   6   4   1        3.37        4.44     10.03 o 
   7   4   1        0.43       10.28     12.32 o 
   8   4   1      631.38      603.25     35.01 o 
   9   4   1      390.48      375.61     34.02 o 
  10   4   1       29.43       18.37     24.93 o 
  11   4   1       16.90       32.94     26.52 o 
 -12   5   1      149.56      167.31     28.92 o 
 -11   5   1      163.65      127.21     28.61 o 
 -10   5   1       52.16       34.85     22.08 o 
  -9   5   1      125.30      126.14     25.32 o 
  -8   5   1        3.94       14.85     12.56 o 
  -7   5   1      530.62      592.35     21.09 o 
  -6   5   1       15.56       14.96      9.00 o 
  -5   5   1     2530.58     2561.69     30.08 o 
  -4   5   1        4.97       16.03      5.90 o 
  -3   5   1     1471.87     1499.43     17.32 o 
  -2   5   1    26155.54    25621.72    159.60 o 
  -1   5   1      411.91      373.47      8.64 o 
   0   5   1    11135.38    10488.08     93.05 o 
   1   5   1     1534.15     1418.61     21.26 o 
   2   5   1        4.12       -2.88      4.45 o 
   3   5   1      190.53      207.20      8.53 o 
   4   5   1     1036.06     1166.74     18.62 o 
   5   5   1     1090.52     1110.29     20.76 o 
   6   5   1       90.02       81.51     12.69 o 
   7   5   1      256.45      231.10     21.73 o 
   8   5   1        0.88      -19.96     22.86 o 
   9   5   1      168.00      157.09     26.02 o 
  10   5   1       27.29       14.14     17.25 o 
  11   5   1      189.85      168.36     34.04 o 
 -12   6   1       67.04      112.79     27.14 o 
 -11   6   1       26.95       48.56     24.17 o 
 -10   6   1      526.03      510.38     39.32 o 
  -9   6   1       31.58       -1.67     20.31 o 
  -8   6   1        5.11       14.58     15.89 o 
  -7   6   1        9.51        0.40     13.66 o 
  -6   6   1       30.48       28.97      9.04 o 
  -5   6   1      288.50      320.19     13.19 o 
  -4   6   1       78.79      126.40      8.30 o 
  -3   6   1     1100.00     1075.04     14.55 o 
  -2   6   1    14762.01    14040.39     90.98 o 
  -1   6   1     1086.09     1060.91     11.76 o 
   0   6   1      316.25      304.54     10.07 o 
   1   6   1      197.21      217.58     10.05 o 
   2   6   1     4183.11     4044.43     35.17 o 
   3   6   1      421.24      441.00     11.27 o 
   4   6   1     2577.85     2437.82     27.88 o 
   5   6   1       31.02       28.92      8.27 o 
   6   6   1        8.93       17.69     11.07 o 
   7   6   1        1.99        9.54     12.18 o 
   8   6   1       29.59       48.18     17.92 o 
   9   6   1      235.54      230.47     29.02 o 
  10   6   1        0.10       -5.69     29.76 o 
  11   6   1       68.05      136.79     31.60 o 
 -12   7   1        5.25       21.04     33.97 o 
 -11   7   1        1.32        4.90     22.46 o 
 -10   7   1       87.65       83.46     29.27 o 
  -9   7   1      555.73      518.85     37.81 o 
  -8   7   1      310.14      277.37     19.96 o 
  -7   7   1     1093.03     1012.64     25.80 o 
  -6   7   1        5.23        4.22      8.51 o 
  -5   7   1     4904.81     4923.69     48.46 o 
  -4   7   1      712.32      711.18     13.91 o 
  -3   7   1     3111.92     3273.89     29.08 o 
  -2   7   1      135.22      139.82      5.85 o 
  -1   7   1     4607.13     4259.76     31.89 o 
   0   7   1        6.87        8.47      3.99 o 
   1   7   1     1123.66     1030.03     12.84 o 
   2   7   1      679.22      672.52     11.79 o 
   3   7   1       39.70       79.28      6.80 o 
   4   7   1      245.76      305.91     12.85 o 
   5   7   1      898.53      961.74     22.00 o 
   6   7   1       27.48       20.25     10.94 o 
   7   7   1     1345.04     1257.19     34.18 o 
   8   7   1       31.98       51.90     19.24 o 
   9   7   1       87.31       89.97     22.85 o 
  10   7   1       59.66       57.52     25.66 o 
  11   7   1       11.86       19.71     24.31 o 
 -12   8   1       26.61        0.11     24.46 o 
 -11   8   1      231.83      196.83     31.76 o 
 -10   8   1       15.86        9.71     19.60 o 
  -9   8   1       50.60       33.79     21.26 o 
  -8   8   1      285.26      298.04     23.20 o 
  -7   8   1       94.62       87.94     13.87 o 
  -6   8   1     1233.23     1210.06     24.05 o 
  -5   8   1       70.28       61.06      8.05 o 
  -4   8   1     5920.31     6108.58     49.44 o 
  -3   8   1      450.89      437.06     10.17 o 
  -2   8   1     3445.43     3224.95     29.14 o 
  -1   8   1     6321.35     6169.36     42.60 o 
   0   8   1     2087.53     1940.83     17.63 o 
   1   8   1      598.04      615.83     10.00 o 
   2   8   1       20.74       13.56      4.41 o 
   3   8   1      309.12      301.71     10.59 o 
   4   8   1     2781.23     2745.69     30.65 o 
   5   8   1     1901.23     1893.32     30.08 o 
   6   8   1       94.68      117.51     13.42 o 
   7   8   1      637.67      687.16     27.72 o 
   8   8   1      370.90      331.08     38.99 o 
   9   8   1      185.05      221.28     28.09 o 
  10   8   1      217.86      239.45     31.14 o 
  11   8   1       62.83       60.66     24.66 o 
 -12   9   1       80.69       30.57     25.71 o 
 -11   9   1       22.03       64.02     24.72 o 
 -10   9   1      131.19      104.16     28.14 o 
  -9   9   1       18.77       54.25     22.31 o 
  -8   9   1        4.36      -16.40     16.40 o 
  -7   9   1     1778.37     1774.73     34.29 o 
  -6   9   1      100.50       88.72     10.32 o 
  -5   9   1      731.89      710.29     16.64 o 
  -4   9   1     2635.45     2675.71     29.19 o 
  -3   9   1      497.85      437.90     10.50 o 
  -2   9   1      397.41      379.68      9.79 o 
  -1   9   1     8683.01     8899.39     59.16 o 
   0   9   1       54.31       61.54      4.86 o 
   1   9   1     1652.46     1641.08     17.77 o 
   2   9   1        9.23        6.67      5.38 o 
   3   9   1      116.97      120.74      8.16 o 
   4   9   1      513.66      495.42     14.49 o 
   5   9   1       48.31       38.42     10.19 o 
   6   9   1       77.63       72.41     13.85 o 
   7   9   1     1037.04     1019.57     38.84 o 
   8   9   1      346.47      386.36     32.73 o 
   9   9   1       68.91      110.04     23.26 o 
  10   9   1      269.26      246.99     34.98 o 
  11   9   1       10.69       78.18     25.20 o 
 -11  10   1       41.06      103.47     27.24 o 
 -10  10   1      176.24      124.12     27.70 o 
  -9  10   1      382.06      389.30     33.96 o 
  -8  10   1      868.24      899.04     30.44 o 
  -7  10   1     1423.19     1375.43     32.14 o 
  -6  10   1       37.96       42.52     10.68 o 
  -5  10   1      698.65      677.47     16.68 o 
  -4  10   1     1231.53     1217.28     19.01 o 
  -3  10   1      463.44      476.19     11.39 o 
  -2  10   1      409.11      404.33     10.51 o 
  -1  10   1      459.81      502.46      9.42 o 
   0  10   1      240.71      254.70      7.50 o 
   1  10   1      133.51      174.73      6.90 o 
   2  10   1       62.57       60.32      6.20 o 
   3  10   1     3849.11     3903.20     36.91 o 
   4  10   1      130.05      135.44      9.70 o 
   5  10   1        0.66        9.76     10.10 o 
   6  10   1       31.70       25.12     15.08 o 
   7  10   1      200.68      210.31     19.65 o 
   8  10   1     1509.08     1436.07     49.44 o 
   9  10   1        4.91        3.14     18.94 o 
  10  10   1      278.71      281.18     32.27 o 
  11  10   1        0.48      109.40     52.44 o 
 -11  11   1       51.58       72.13     36.36 o 
 -10  11   1      158.35      163.92     27.93 o 
  -9  11   1       44.97        6.51     16.26 o 
  -8  11   1       14.07        7.19     14.26 o 
  -7  11   1     1036.85     1147.90     29.41 o 
  -6  11   1      514.53      539.45     22.21 o 
  -5  11   1      102.69      107.30      9.78 o 
  -4  11   1      791.26      783.01     15.91 o 
  -3  11   1        3.84       10.12      3.70 o 
  -2  11   1     2847.82     2925.85     29.17 o 
  -1  11   1      206.26      233.17      7.80 o 
   0  11   1      162.29      155.10      6.60 o 
   1  11   1      356.40      374.69      9.60 o 
   2  11   1       61.05       80.11      6.84 o 
   3  11   1      244.91      251.09     11.09 o 
   4  11   1     1305.65     1322.25     23.97 o 
   5  11   1      501.05      520.93     20.23 o 
   6  11   1       47.53       56.49     14.97 o 
   7  11   1      101.75      112.28     30.32 o 
   8  11   1      314.30      315.51     30.07 o 
   9  11   1        6.91       34.63     21.44 o 
  10  11   1        1.02        9.14     21.87 o 
  11  11   1        5.38      -36.30     36.30 o 
 -11  12   1        5.05       20.69     28.25 o 
 -10  12   1      444.36      430.95     36.79 o 
  -9  12   1       87.97       85.29     23.57 o 
  -8  12   1      134.83      154.69     18.58 o 
  -7  12   1        1.55       -2.37     12.80 o 
  -6  12   1     1175.71     1179.62     28.89 o 
  -5  12   1        0.05        7.97      8.02 o 
  -4  12   1      866.28      880.63     17.49 o 
  -3  12   1     2041.92     2046.05     24.65 o 
  -2  12   1        4.04        0.50      4.96 o 
  -1  12   1     4908.24     4889.06     36.58 o 
   0  12   1        1.27        1.79      4.40 o 
   1  12   1     1328.48     1278.85     17.42 o 
   2  12   1     2638.19     2807.58     29.10 o 
   3  12   1     1598.70     1559.46     22.76 o 
   4  12   1      950.61      952.29     22.58 o 
   5  12   1       18.40       22.30     11.70 o 
   6  12   1       40.04       54.83     14.27 o 
   7  12   1        2.33      -12.80     12.80 o 
   8  12   1       28.13       11.94     17.68 o 
   9  12   1       64.71       60.54     22.08 o 
  10  12   1      202.70      164.89     29.53 o 
 -11  13   1        2.19      -12.72     36.06 o 
 -10  13   1      273.62      287.39     38.22 o 
  -9  13   1      281.13      245.20     29.62 o 
  -8  13   1      511.86      529.18     32.32 o 
  -7  13   1       20.48       16.37     12.68 o 
  -6  13   1      147.27      163.54     15.27 o 
  -5  13   1       10.46        0.75      9.90 o 
  -4  13   1      111.43      132.80      9.26 o 
  -3  13   1        4.78        7.63      5.66 o 
  -2  13   1       17.69       31.32      5.94 o 
  -1  13   1       30.44       33.92      5.06 o 
   0  13   1       94.22      100.24      6.85 o 
   1  13   1     1242.54     1312.70     17.72 o 
   2  13   1      721.46      789.13     15.83 o 
   3  13   1       46.72       53.71      8.35 o 
   4  13   1      294.49      357.09     16.84 o 
   5  13   1      315.97      332.68     18.87 o 
   6  13   1     1610.21     1512.20     37.34 o 
   7  13   1        0.17       10.44     15.56 o 
   8  13   1      166.45      148.79     22.57 o 
   9  13   1      136.70      114.41     24.72 o 
  10  13   1       29.06       32.96     28.79 o 
 -11  14   1      617.00      603.75     50.95 o 
 -10  14   1       79.63       41.12     27.26 o 
  -9  14   1      391.06      350.22     33.93 o 
  -8  14   1      772.31      662.85     57.44 o 
  -7  14   1      120.35      123.18     16.67 o 
  -6  14   1     1571.79     1516.24     31.88 o 
  -5  14   1      831.38      822.70     23.47 o 
  -4  14   1       27.29       29.30      6.99 o 
  -3  14   1      950.80      934.09     17.68 o 
  -2  14   1        5.72       28.48      6.45 o 
  -1  14   1     1288.70     1241.15     15.56 o 
   0  14   1      386.53      420.00     11.27 o 
   1  14   1     3204.90     3288.56     32.42 o 
   2  14   1     1502.33     1530.58     22.27 o 
   3  14   1       84.03       71.81      9.14 o 
   4  14   1       19.27       22.34     11.07 o 
   5  14   1      374.52      378.59     19.88 o 
   6  14   1      838.07      826.23     44.80 o 
   7  14   1        2.73      -17.00     17.00 o 
   8  14   1      263.80      236.46     24.76 o 
   9  14   1       23.65       16.10     29.02 o 
  10  14   1        0.01       30.34     27.64 o 
 -11  15   1       89.37       59.18     29.13 o 
 -10  15   1      171.13      134.78     33.86 o 
  -9  15   1      884.87      806.28     48.47 o 
  -8  15   1       33.29       52.33     27.84 o 
  -7  15   1      288.26      299.81     19.90 o 
  -6  15   1       11.25       29.45      9.80 o 
  -5  15   1        1.86       30.31     10.98 o 
  -4  15   1        4.32        4.55      6.57 o 
  -3  15   1     1404.19     1289.72     21.14 o 
  -2  15   1       63.09       54.30      7.25 o 
  -1  15   1      167.06      183.27      8.13 o 
   0  15   1      777.99      815.44     17.45 o 
   1  15   1        1.53        4.30      6.04 o 
   2  15   1       68.65       96.20      9.25 o 
   3  15   1      732.88      696.86     17.25 o 
   4  15   1        4.11        6.31     10.73 o 
   5  15   1        8.21       13.40     11.46 o 
   6  15   1      225.65      228.42     19.22 o 
   7  15   1        7.11       -3.66     18.77 o 
   8  15   1       49.68       46.23     18.19 o 
   9  15   1      111.71      137.56     30.74 o 
  10  15   1        4.09       14.82     33.78 o 
 -11  16   1      201.86      239.35     34.71 o 
 -10  16   1      144.44       96.47     30.65 o 
  -9  16   1      690.66      752.93     53.41 o 
  -8  16   1      555.65      440.68     31.47 o 
  -7  16   1      202.26      223.31     23.33 o 
  -6  16   1      598.07      575.92     25.77 o 
  -5  16   1        0.84        4.57      8.50 o 
  -4  16   1        6.61       11.10     10.13 o 
  -3  16   1       10.42        9.92      7.91 o 
  -2  16   1      184.28      213.32     10.84 o 
  -1  16   1      733.46      682.29     14.02 o 
   0  16   1      825.24      791.92     15.91 o 
   1  16   1       60.38       66.00      8.30 o 
   2  16   1       12.50       18.16      8.20 o 
   3  16   1        6.26       -4.99      8.80 o 
   4  16   1      643.88      629.54     22.38 o 
   5  16   1      168.63      195.85     16.34 o 
   6  16   1      405.53      382.19     24.99 o 
   7  16   1      272.48      282.91     26.46 o 
   8  16   1       95.90      126.92     19.30 o 
   9  16   1        9.33       37.34     28.89 o 
  10  16   1        8.13        8.22     33.16 o 
 -10  17   1        4.32       21.33     25.98 o 
  -9  17   1        7.51       -1.81     23.35 o 
  -8  17   1       12.78       11.60     19.32 o 
  -7  17   1       34.30       46.83     15.03 o 
  -6  17   1     1100.81     1075.63     30.67 o 
  -5  17   1        4.44       -7.00      7.00 o 
  -4  17   1      678.33      663.35     22.67 o 
  -3  17   1      137.32      149.56     12.34 o 
  -2  17   1      300.70      324.87     13.46 o 
  -1  17   1       57.59       54.95      8.91 o 
   0  17   1     2085.84     2030.57     25.85 o 
   1  17   1       81.03       79.78      8.65 o 
   2  17   1      144.58      150.35     11.04 o 
   3  17   1       70.31       82.81     11.28 o 
   4  17   1     2997.14     2837.84     45.07 o 
   5  17   1        9.72       18.91     12.57 o 
   6  17   1        0.33        1.08     13.36 o 
   7  17   1       22.31       31.27     24.45 o 
   8  17   1       55.70       77.97     29.54 o 
   9  17   1       95.28      107.60     27.61 o 
  10  17   1       83.31       58.53     37.72 o 
 -10  18   1      136.22      148.16     32.47 o 
  -9  18   1        2.98        9.71     22.17 o 
  -8  18   1      136.89      142.68     23.82 o 
  -7  18   1        0.02       -4.97     13.46 o 
  -6  18   1       12.77       11.97     12.36 o 
  -5  18   1       28.32       19.03     12.10 o 
  -4  18   1      100.29       83.99     15.52 o 
  -3  18   1       88.49      107.63     11.47 o 
  -2  18   1      658.63      613.34     18.55 o 
  -1  18   1      140.79      141.28      9.86 o 
   0  18   1     1155.82     1130.06     20.73 o 
   1  18   1      203.84      234.12     12.07 o 
   2  18   1      445.95      437.73     17.28 o 
   3  18   1       75.78       81.14     13.14 o 
   4  18   1      677.95      626.45     22.68 o 
   5  18   1       21.33       32.09     12.43 o 
   6  18   1        0.55       -8.32     16.51 o 
   7  18   1       28.24       33.78     25.09 o 
   8  18   1        0.26       20.93     25.83 o 
   9  18   1       16.67       23.77     23.04 o 
 -10  19   1       35.28       47.74     25.13 o 
  -9  19   1       50.61       81.61     35.36 o 
  -8  19   1      109.98      119.43     22.86 o 
  -7  19   1       26.56       16.87     16.82 o 
  -6  19   1        4.39       12.71     11.94 o 
  -5  19   1        2.75       19.75     11.78 o 
  -4  19   1      253.53      270.14     18.71 o 
  -3  19   1       97.31       96.63     11.86 o 
  -2  19   1        7.38       -8.23      8.23 o 
  -1  19   1       41.70       52.48     10.18 o 
   0  19   1      155.46      213.30     13.95 o 
   1  19   1       39.22       44.26     10.44 o 
   2  19   1      264.54      271.33     16.59 o 
   3  19   1       18.10       10.16     10.91 o 
   4  19   1       78.93       61.77     11.81 o 
   5  19   1      106.28       79.29     16.36 o 
   6  19   1      171.59      157.99     36.77 o 
   7  19   1       90.16       80.65     28.95 o 
   8  19   1       64.32      103.09     31.90 o 
   9  19   1       14.44       38.75     25.27 o 
 -10  20   1       42.84       38.07     17.41 o 
  -9  20   1      189.07      220.15     42.78 o 
  -8  20   1      190.84      259.35     83.79 o 
  -7  20   1       74.90       63.61     19.55 o 
  -6  20   1        0.93        4.79     13.63 o 
  -5  20   1       86.49       87.92     15.85 o 
  -4  20   1       13.04       10.46     11.18 o 
  -3  20   1       14.91       18.22     10.46 o 
  -2  20   1     1127.17     1139.53     26.82 o 
  -1  20   1      414.08      439.61     18.23 o 
   0  20   1      536.85      543.62     18.85 o 
   1  20   1      707.64      718.87     20.94 o 
   2  20   1     3405.79     3293.89     47.30 o 
   3  20   1      269.35      255.31     15.82 o 
   4  20   1       20.36       29.94     14.20 o 
   5  20   1      142.80      106.43     17.39 o 
   6  20   1       77.48       68.93     24.73 o 
   7  20   1       34.43       21.70     26.28 o 
   8  20   1        0.09      -21.20     26.21 o 
   9  20   1       12.35       30.91     25.11 o 
 -10  21   1      117.39      115.59     31.20 o 
  -9  21   1      246.82      322.26     36.97 o 
  -8  21   1        3.91       -8.55     21.19 o 
  -7  21   1       76.38       81.95     20.74 o 
  -6  21   1       10.50       31.52     16.06 o 
  -5  21   1      136.01      128.93     17.48 o 
  -4  21   1      210.93      208.93     22.26 o 
  -3  21   1      420.14      396.51     20.35 o 
  -2  21   1        1.43       -7.94      7.94 o 
  -1  21   1      721.98      689.73     20.17 o 
   0  21   1      199.31      201.87     13.24 o 
   1  21   1      246.62      246.61     14.93 o 
   2  21   1      187.09      217.34     15.00 o 
   3  21   1      131.11      135.29     19.04 o 
   4  21   1        6.28        1.44     13.32 o 
   5  21   1      264.02      218.96     41.64 o 
   6  21   1       34.57       35.30     25.13 o 
   7  21   1       12.10       40.48     29.88 o 
   8  21   1       26.66      -23.02     23.02 o 
   9  21   1       63.21       71.77     31.37 o 
  -9  22   1      158.79      182.65     31.74 o 
  -8  22   1       66.83       75.39     26.61 o 
  -7  22   1       42.94       27.42     18.11 o 
  -6  22   1       16.84       18.23     15.81 o 
  -5  22   1       66.88       76.16     16.84 o 
  -4  22   1       69.48       82.48     16.17 o 
  -3  22   1        3.07        9.89     10.10 o 
  -2  22   1      127.30      115.49     13.57 o 
  -1  22   1        1.16        4.95      8.29 o 
   0  22   1     2196.12     2136.72     34.83 o 
   1  22   1      583.07      607.72     19.21 o 
   2  22   1     1155.88     1166.18     26.26 o 
   3  22   1        2.90       -2.14     16.11 o 
   4  22   1       29.18       30.18     14.01 o 
   5  22   1       26.51       19.66     32.54 o 
   6  22   1       28.55        0.51     23.27 o 
   7  22   1       18.21      -20.02     23.03 o 
   8  22   1       21.99       25.10     25.33 o 
   9  22   1       99.21      111.41     31.63 o 
  -9  23   1       59.91       76.23     25.59 o 
  -8  23   1       78.27       75.61     26.34 o 
  -7  23   1       35.91       44.25     20.67 o 
  -6  23   1       87.50       76.73     19.45 o 
  -5  23   1      111.66       85.74     18.81 o 
  -4  23   1       22.70       22.63     15.29 o 
  -3  23   1       39.81       38.02     12.71 o 
  -2  23   1      569.16      562.01     22.97 o 
  -1  23   1       12.40       16.28     10.11 o 
   0  23   1      344.48      337.90     19.65 o 
   1  23   1        1.20       13.94      9.79 o 
   2  23   1       66.60       61.05     19.61 o 
   3  23   1      317.57      313.83     24.50 o 
   4  23   1      263.40      267.19     32.51 o 
   5  23   1        3.10       -4.74     20.75 o 
   6  23   1        2.49        7.36     23.11 o 
   7  23   1        0.11       29.71     25.35 o 
   8  23   1       67.01      107.41     41.63 o 
  -9  24   1      222.08      253.33     52.72 o 
  -8  24   1       19.54       68.45     27.45 o 
  -7  24   1      235.78      309.48     36.38 o 
  -6  24   1      161.22      147.68     21.25 o 
  -5  24   1      456.26      520.47     31.31 o 
  -4  24   1       12.33       15.37     14.87 o 
  -3  24   1      129.64      160.77     16.83 o 
  -2  24   1      534.59      573.23     25.05 o 
  -1  24   1       27.71       22.91     11.89 o 
   0  24   1        5.89        7.48      8.70 o 
   1  24   1      980.47      893.22     31.36 o 
   2  24   1      133.39      116.91     17.53 o 
   3  24   1       37.53       30.72     15.25 o 
   4  24   1      298.81      298.19     34.10 o 
   5  24   1       20.89       36.13     27.44 o 
   6  24   1        0.07       31.76     24.25 o 
   7  24   1       38.89       53.07     27.42 o 
   8  24   1       81.45       76.23     29.59 o 
  -8  25   1       15.07      -20.09     22.50 o 
  -7  25   1       18.98       45.18     25.56 o 
  -6  25   1       47.21       60.56     20.93 o 
  -5  25   1       40.71       72.63     17.18 o 
  -4  25   1        3.01       -5.26     14.10 o 
  -3  25   1        0.28       11.91     12.61 o 
  -2  25   1        6.47        7.40     13.45 o 
  -1  25   1      292.62      321.59     20.21 o 
   0  25   1       15.52       16.56     11.24 o 
   1  25   1       60.60       49.63     13.66 o 
   2  25   1      138.31      100.71     17.10 o 
   3  25   1       73.49      105.15     24.14 o 
   4  25   1       65.34       43.59     21.43 o 
   5  25   1       31.85       43.95     22.44 o 
   6  25   1       10.64       -4.05     22.27 o 
   7  25   1       49.99       83.97     26.47 o 
   8  25   1      187.01      155.56     79.54 o 
  -8  26   1       15.61       23.86     25.52 o 
  -7  26   1       38.86       29.15     29.64 o 
  -6  26   1       20.12        6.09     19.88 o 
  -5  26   1       48.30       75.25     17.98 o 
  -4  26   1        0.01       11.13     12.54 o 
  -3  26   1        6.40       17.71     14.69 o 
  -2  26   1      941.54      911.97     32.94 o 
  -1  26   1       23.14        8.56     12.42 o 
   0  26   1      344.42      322.30     20.56 o 
   1  26   1      103.65      130.08     18.19 o 
   2  26   1        2.92       11.19     10.11 o 
   3  26   1       94.04      123.75     37.04 o 
   4  26   1       78.77       89.95     23.73 o 
   5  26   1        8.34       29.27     21.39 o 
   6  26   1      108.09       63.36     26.52 o 
   7  26   1       24.88       39.42     33.14 o 
  -7  27   1       10.66       -9.75     22.05 o 
  -6  27   1      222.65      270.34     33.63 o 
  -5  27   1        3.20       22.49     17.82 o 
  -4  27   1       50.04       67.21     15.70 o 
  -3  27   1      513.61      533.84     29.81 o 
  -2  27   1       37.60       62.14     15.95 o 
  -1  27   1       68.67       60.33     21.36 o 
   0  27   1      138.87      137.64     23.64 o 
   1  27   1       40.12       58.01     17.55 o 
   2  27   1       10.03       -3.98     25.97 o 
   3  27   1      275.79      192.92     55.18 o 
   4  27   1       22.11        0.68     22.95 o 
   5  27   1       95.62      100.10     26.53 o 
   6  27   1       64.59       64.73     26.94 o 
   7  27   1       59.28      106.27     25.98 o 
  -7  28   1        0.15       29.54     24.37 o 
  -6  28   1      227.77      227.01     30.78 o 
  -5  28   1       11.88       -4.20     21.73 o 
  -4  28   1        4.30       13.46     14.63 o 
  -3  28   1      100.23      149.59     19.50 o 
  -2  28   1       43.81       27.41     14.84 o 
  -1  28   1      125.58       96.24     16.13 o 
   0  28   1       77.06       83.14     20.96 o 
   1  28   1       59.57       33.44     23.80 o 
   2  28   1      101.48      132.98     26.76 o 
   3  28   1       43.46        7.68     22.41 o 
   4  28   1       31.40       37.58     22.65 o 
   5  28   1       23.60       37.17     33.72 o 
   6  28   1       29.90       30.09     18.26 o 
  -7  29   1      117.97      170.97     38.81 o 
  -6  29   1       24.37       35.27     23.05 o 
  -5  29   1       61.30       46.12     18.78 o 
  -4  29   1       71.82       63.86     21.70 o 
  -3  29   1      122.99      104.20     18.07 o 
  -2  29   1       46.31       42.46     14.72 o 
  -1  29   1       46.33       67.77     20.20 o 
   0  29   1        2.64       20.07     22.47 o 
   1  29   1       22.60       34.17     24.01 o 
   2  29   1       80.20      126.98     24.61 o 
   3  29   1       33.60       48.09     24.70 o 
   4  29   1      121.64      113.72     28.81 o 
   5  29   1        0.08      -15.90     21.22 o 
   6  29   1      247.85      254.02     34.35 o 
  -6  30   1       12.88       27.86     21.22 o 
  -5  30   1       46.67       84.12     24.62 o 
  -4  30   1       28.57       38.96     18.09 o 
  -3  30   1       94.51      128.42     19.60 o 
  -2  30   1       29.99       52.85     24.26 o 
  -1  30   1      159.32      158.47     31.56 o 
   0  30   1       14.22        6.27     22.31 o 
   1  30   1        7.36       13.20     40.63 o 
   2  30   1      108.94      139.20     25.47 o 
   3  30   1       18.92        6.97     25.50 o 
   4  30   1      347.56      345.07     39.07 o 
   5  30   1       69.54       88.36     26.25 o 
  -5  31   1       20.77       38.31     20.76 o 
  -4  31   1       35.00       37.73     20.81 o 
  -3  31   1       18.69       -3.55     22.79 o 
  -2  31   1      188.56      188.47     31.74 o 
  -1  31   1        2.77      -16.43     21.58 o 
   0  31   1       14.77        1.81     44.10 o 
   1  31   1       40.92       29.28     25.72 o 
   2  31   1        0.76      -17.15     30.33 o 
   3  31   1        0.23      -15.70     24.45 o 
   4  31   1        3.40      -21.85     21.85 o 
   5  31   1       66.32      115.75     27.94 o 
  -4  32   1        9.36       22.41     32.53 o 
  -3  32   1        8.39       -9.00     36.61 o 
  -2  32   1      206.27      256.83     35.95 o 
  -1  32   1      158.13      176.04     32.45 o 
   0  32   1        0.06      -12.00     20.76 o 
   1  32   1        5.72       37.49     26.37 o 
   2  32   1       35.20       37.29     30.67 o 
   3  32   1       32.62       47.48     24.44 o 
   4  32   1        3.16       11.95     39.64 o 
  -3  33   1      212.66      197.62     40.35 o 
  -2  33   1       54.85       50.21     26.02 o 
  -1  33   1       17.37        7.10     36.19 o 
   0  33   1       52.51       86.75     29.17 o 
   1  33   1      183.93      215.10     35.18 o 
   2  33   1       12.39       38.56     25.47 o 
   3  33   1       19.55       52.99     27.80 o 
  -2  34   1       19.00       39.41     33.86 o 
  -1  34   1        0.02       17.33     23.91 o 
   0  34   1       15.44       47.98     26.02 o 
   1  34   1        2.99       14.62     23.94 o 
   2  34   1        0.28       -4.52     23.50 o 
 -12   0   2       19.61       11.89     65.39 o 
 -11   0   2       38.32       90.65     38.87 o 
 -10   0   2      350.84      467.22     53.93 o 
  -9   0   2        7.52       -2.55     28.89 o 
  -8   0   2      192.62      244.09     26.51 o 
  -7   0   2       15.84       18.88     14.87 o 
  -6   0   2     4316.32     4528.64     69.57 o 
  -5   0   2      872.02      847.48     22.74 o 
  -4   0   2       54.24       87.41      9.88 o 
  -3   0   2      459.61      437.91     14.16 o 
  -2   0   2    29794.62    28276.45    252.35 o 
  -1   0   2      103.92       73.11      8.52 o 
   0   0   2    20686.68    19662.76    303.48 o 
   1   0   2    19479.29    19051.61    423.72 o 
   2   0   2      106.29       77.81     13.67 o 
   3   0   2     1758.86     1761.23     38.75 o 
   4   0   2      231.54      280.08     14.86 o 
   5   0   2       30.56       32.76     15.85 o 
   6   0   2      464.65      473.01     31.29 o 
   7   0   2      365.47      441.09     37.33 o 
   8   0   2        3.80       -9.56     27.20 o 
   9   0   2      336.46      390.77     49.93 o 
  10   0   2       34.17       36.05     42.44 o 
  11   0   2      210.50      265.58     54.78 o 
 -12   1   2        2.16      -13.31     36.76 o 
 -11   1   2       10.69       -9.40     22.17 o 
 -10   1   2      139.07      119.67     26.65 o 
  -9   1   2     1025.33      935.60     43.06 o 
  -8   1   2       26.67       47.62     12.89 o 
  -7   1   2       47.85       46.82     10.94 o 
  -6   1   2      445.56      480.61     16.91 o 
  -5   1   2      836.42      856.85     15.98 o 
  -4   1   2      328.16      326.65      9.76 o 
  -3   1   2     2394.80     2445.32     22.48 o 
  -2   1   2      511.07      469.54      7.80 o 
  -1   1   2     7141.45     6360.54     83.99 o 
   0   1   2        0.00        0.75      4.19 o 
   1   1   2     4618.48     4252.11     55.53 o 
   2   1   2     1319.81     1343.52     20.25 o 
   3   1   2     1448.47     1464.43     17.95 o 
   4   1   2      797.42      846.67     15.69 o 
   5   1   2      533.38      574.72     21.10 o 
   6   1   2      484.48      504.86     22.95 o 
   7   1   2      477.71      504.42     25.41 o 
   8   1   2       27.98       22.49     21.32 o 
   9   1   2       41.55       39.97     21.45 o 
  10   1   2      155.48      209.95     38.97 o 
  11   1   2       23.10       99.55     31.43 o 
 -12   2   2       20.04       11.45     26.06 o 
 -11   2   2      123.68       58.01     25.04 o 
 -10   2   2        0.18        0.76     20.88 o 
  -9   2   2       86.71      113.64     19.41 o 
  -8   2   2      101.58      128.54     14.31 o 
  -7   2   2        7.24       44.00     10.41 o 
  -6   2   2      154.93      201.77     12.71 o 
  -5   2   2      961.79     1024.68     17.58 o 
  -4   2   2      285.36      276.51      8.89 o 
  -3   2   2      666.46      684.84     13.58 o 
  -2   2   2     1529.98     1420.36     20.33 o 
  -1   2   2     5482.73     4957.45     47.56 o 
   1   2   2     5776.77     5497.37     55.31 o 
   2   2   2      183.86      202.56      8.44 o 
   3   2   2     1037.80     1096.48     16.19 o 
   4   2   2      709.25      734.49     16.94 o 
   5   2   2       45.39       25.89     10.75 o 
   6   2   2      177.71      173.58     16.41 o 
   7   2   2       17.42       12.26     13.26 o 
   8   2   2        0.65       -8.55     19.46 o 
   9   2   2       34.63       28.88     22.87 o 
  10   2   2       32.01       84.15     32.48 o 
  11   2   2      109.60       67.47     31.53 o 
 -12   3   2       74.68       58.06     27.46 o 
 -11   3   2        0.17       20.41     22.35 o 
 -10   3   2      212.86      209.16     30.57 o 
  -9   3   2       32.06       54.50     20.25 o 
  -8   3   2       42.91       48.99     11.76 o 
  -7   3   2      537.69      545.41     20.08 o 
  -6   3   2     1326.67     1366.78     25.24 o 
  -5   3   2      425.23      506.77     12.84 o 
  -4   3   2        6.53        9.11      4.89 o 
  -3   3   2      434.40      470.70     10.99 o 
  -2   3   2     3687.25     3478.04     39.72 o 
  -1   3   2      448.96      435.85      9.94 o 
   0   3   2     2165.04     2157.91     28.41 o 
   1   3   2      579.37      541.47     12.28 o 
   2   3   2    11524.81    11481.47     98.11 o 
   3   3   2      402.48      465.28     11.23 o 
   4   3   2      113.70      112.70      8.87 o 
   5   3   2     2510.05     2369.30     42.41 o 
   6   3   2     1816.91     1907.19     36.72 o 
   7   3   2      750.12      725.51     28.43 o 
   8   3   2       59.48       41.18     21.45 o 
   9   3   2      243.17      296.53     32.68 o 
  10   3   2       15.19       25.87     25.54 o 
  11   3   2        2.27       26.44     45.79 o 
 -12   4   2       91.71       84.95     28.70 o 
 -11   4   2       24.58       31.78     23.85 o 
 -10   4   2      557.09      556.38     40.65 o 
  -9   4   2      156.24      153.37     20.40 o 
  -8   4   2        6.32        4.88     14.68 o 
  -7   4   2       20.21       17.06     11.38 o 
  -6   4   2       13.82       29.56      8.60 o 
  -5   4   2      353.19      394.42     12.56 o 
  -4   4   2      505.59      483.14     10.60 o 
  -3   4   2       48.31       44.83      4.74 o 
  -2   4   2     6060.78     5699.49     55.82 o 
  -1   4   2     1422.02     1296.72     18.98 o 
   0   4   2     2879.60     2699.08     32.48 o 
   1   4   2     3909.15     3663.42     51.87 o 
   2   4   2     1824.99     1763.30     26.06 o 
   3   4   2       25.40       33.45      5.91 o 
   4   4   2     1485.79     1374.39     22.80 o 
   5   4   2      801.26      734.78     21.76 o 
   6   4   2      832.17      763.86     31.21 o 
   7   4   2      202.79      193.64     18.69 o 
   8   4   2      217.70      218.41     25.22 o 
   9   4   2        6.00       15.90     20.91 o 
  10   4   2       62.68      105.78     27.24 o 
  11   4   2       12.74       37.37     46.27 o 
 -12   5   2        1.69      -22.33     22.33 o 
 -11   5   2       44.32       44.20     25.30 o 
 -10   5   2      702.08      672.07     43.91 o 
  -9   5   2       15.89       16.45     15.58 o 
  -8   5   2      251.09      287.92     18.67 o 
  -7   5   2        1.68       -1.98     10.41 o 
  -6   5   2     1294.54     1228.53     23.29 o 
  -5   5   2      288.57      297.87     10.94 o 
  -4   5   2     2449.69     2488.30     25.24 o 
  -3   5   2       87.55       95.20      5.61 o 
  -2   5   2     4811.33     4627.06     47.86 o 
  -1   5   2      108.18      103.20      6.90 o 
   0   5   2      104.55      144.57     10.28 o 
   1   5   2     5179.59     5087.66     60.30 o 
   2   5   2      217.98      276.68     12.87 o 
   3   5   2     3628.92     3842.07     47.11 o 
   4   5   2      617.71      647.08     15.17 o 
   5   5   2      362.65      393.05     19.60 o 
   6   5   2       63.89       47.42     13.65 o 
   7   5   2       34.30       27.85     13.23 o 
   8   5   2      646.74      676.79     36.25 o 
   9   5   2       14.20       16.00     22.49 o 
  10   5   2      511.64      508.11     42.71 o 
  11   5   2       32.29      118.78     51.69 o 
 -12   6   2      321.76      282.03     34.69 o 
 -11   6   2       54.58       26.14     23.73 o 
 -10   6   2       85.08       36.08     24.14 o 
  -9   6   2       61.52      124.87     23.01 o 
  -8   6   2      148.90      161.32     15.74 o 
  -7   6   2      307.86      307.33     16.86 o 
  -6   6   2      547.32      574.68     16.54 o 
  -5   6   2     1368.90     1400.17     20.25 o 
  -4   6   2     1683.91     1640.03     19.83 o 
  -3   6   2     2203.95     2252.97     20.78 o 
  -2   6   2        3.16        7.08      5.45 o 
  -1   6   2     7642.05     7293.12     68.42 o 
   0   6   2        2.67        1.19      5.14 o 
   1   6   2       87.50       58.00      7.20 o 
   2   6   2     4218.37     4531.74     51.27 o 
   3   6   2      589.99      540.40     15.70 o 
   4   6   2      700.52      701.81     14.98 o 
   5   6   2        3.40        8.55     10.04 o 
   6   6   2     1669.46     1498.32     35.25 o 
   7   6   2      161.38      173.37     21.14 o 
   8   6   2      622.25      667.98     35.68 o 
   9   6   2      109.57      113.23     23.27 o 
  10   6   2      276.02      363.11     97.28 o 
  11   6   2       84.48       78.81     53.05 o 
 -12   7   2      115.42      105.96     27.98 o 
 -11   7   2        0.35       19.75     34.58 o 
 -10   7   2       97.85      113.39     28.57 o 
  -9   7   2      153.44      152.54     20.02 o 
  -8   7   2      225.86      221.77     25.31 o 
  -7   7   2      759.28      749.86     22.47 o 
  -6   7   2      115.97      133.85     10.54 o 
  -5   7   2     2487.84     2474.67     28.01 o 
  -4   7   2      608.46      642.05     14.59 o 
  -3   7   2     4423.70     4442.34     34.30 o 
  -2   7   2     1152.18     1165.96     19.07 o 
  -1   7   2      748.61      756.49     14.52 o 
   0   7   2      793.16      793.65     16.94 o 
   1   7   2     6156.42     5836.56     64.41 o 
   2   7   2     1428.88     1455.82     25.36 o 
   3   7   2      542.38      595.99     16.65 o 
   4   7   2      121.40      125.83     12.04 o 
   5   7   2        0.02        9.58      9.81 o 
   6   7   2      294.62      308.95     20.53 o 
   7   7   2       50.89       54.23     14.88 o 
   8   7   2      106.34      151.06     20.85 o 
   9   7   2       67.59       86.38     21.12 o 
  10   7   2       35.87       19.74     35.21 o 
  11   7   2        5.53      -41.79     44.20 o 
 -12   8   2       24.13       27.94     24.31 o 
 -11   8   2       11.24       29.80     24.17 o 
 -10   8   2        0.02        4.44     21.90 o 
  -9   8   2      525.41      489.37     30.62 o 
  -8   8   2      310.05      336.48     18.05 o 
  -7   8   2      274.52      310.62     17.15 o 
  -6   8   2       87.56       92.60      9.91 o 
  -5   8   2      522.27      534.03     13.78 o 
  -4   8   2      369.40      395.70     12.71 o 
  -3   8   2      360.47      348.20      9.03 o 
  -2   8   2     7226.76     7085.11     61.71 o 
  -1   8   2      176.29      195.78     10.18 o 
   0   8   2       51.78       51.91      6.52 o 
   1   8   2      403.85      485.46     16.73 o 
   2   8   2      150.67      158.07     11.04 o 
   3   8   2      465.61      508.03     16.36 o 
   4   8   2       15.81       17.68      9.57 o 
   5   8   2       12.36       18.63      9.59 o 
   6   8   2       94.76      112.02     14.80 o 
   7   8   2       24.90       31.72     14.18 o 
   8   8   2        0.05       18.31     13.12 o 
   9   8   2        4.48       16.53     18.12 o 
  10   8   2       55.65       73.82     30.87 o 
 -12   9   2        3.48        6.31     22.32 o 
 -11   9   2       99.05       87.65     26.65 o 
 -10   9   2       31.47       20.70     25.96 o 
  -9   9   2        4.36       50.99     29.63 o 
  -8   9   2     2167.85     2026.48     39.37 o 
  -7   9   2        1.04       24.61     14.70 o 
  -6   9   2       46.33       40.72      9.04 o 
  -5   9   2      195.20      227.85      9.94 o 
  -4   9   2     1479.01     1476.45     22.10 o 
  -3   9   2      135.10      134.74      6.94 o 
  -2   9   2     1410.04     1461.82     18.79 o 
  -1   9   2      179.04      220.43     11.06 o 
   0   9   2      931.45      917.32     20.73 o 
   1   9   2      430.31      467.55     15.56 o 
   2   9   2       79.26       82.85      9.71 o 
   3   9   2      422.71      443.50     16.46 o 
   4   9   2      762.39      725.39     21.87 o 
   5   9   2        0.35        0.63     13.00 o 
   6   9   2       59.48       60.68     12.46 o 
   7   9   2       70.24       96.13     15.42 o 
   8   9   2      252.80      256.61     23.72 o 
   9   9   2       43.38       59.00     26.09 o 
  10   9   2       86.04       94.05     31.81 o 
 -12  10   2       55.68       51.31     20.98 o 
 -11  10   2       26.81       16.52     23.65 o 
 -10  10   2        7.00       -2.28     20.79 o 
  -9  10   2        9.69        9.00     22.63 o 
  -8  10   2      714.55      722.25     26.63 o 
  -7  10   2      832.59      795.35     24.49 o 
  -6  10   2       19.58       22.54      9.89 o 
  -5  10   2      171.59      189.64     13.55 o 
  -4  10   2      801.23      794.02     16.52 o 
  -3  10   2     2368.44     2406.74     25.05 o 
  -2  10   2       11.95       11.82      4.96 o 
  -1  10   2      985.94     1015.45     18.73 o 
   0  10   2        0.32       -4.97      4.97 o 
   1  10   2      337.64      376.26     13.67 o 
   2  10   2        3.46        3.54      6.30 o 
   3  10   2       25.32       37.22      8.32 o 
   4  10   2      108.60      127.39     13.79 o 
   5  10   2      336.35      340.59     22.92 o 
   6  10   2       36.10       68.90     14.71 o 
   7  10   2      369.22      406.87     29.90 o 
   8  10   2       18.16       22.26     28.69 o 
   9  10   2       17.76       39.92     19.24 o 
  10  10   2      210.52      211.80     37.00 o 
 -12  11   2       45.97      111.48     26.81 o 
 -11  11   2      173.84      198.98     29.97 o 
 -10  11   2       11.27      -18.08     18.08 o 
  -9  11   2      346.58      388.05     33.51 o 
  -8  11   2      103.66      113.87     16.63 o 
  -7  11   2      594.90      604.53     21.85 o 
  -6  11   2      319.57      317.96     15.53 o 
  -5  11   2     1374.97     1444.11     26.31 o 
  -4  11   2      413.90      469.19     14.24 o 
  -3  11   2      907.56      962.65     15.83 o 
  -2  11   2     2916.81     2863.33     29.81 o 
  -1  11   2       77.95       81.01      8.16 o 
   0  11   2      116.42      123.50      9.20 o 
   1  11   2       53.29       35.36      7.38 o 
   2  11   2        0.44       -4.89      5.72 o 
   3  11   2       22.89       27.48      8.64 o 
   4  11   2      150.56      158.58     15.15 o 
   5  11   2      125.94      141.09     18.19 o 
   6  11   2      216.53      231.10     19.50 o 
   7  11   2       24.72       15.36     15.45 o 
   8  11   2        4.78      -10.36     37.35 o 
   9  11   2       82.01       13.74     26.24 o 
  10  11   2       14.02       10.14     24.54 o 
 -11  12   2        2.33        5.96     18.34 o 
 -10  12   2      153.42      141.74     25.79 o 
  -9  12   2      139.97      138.83     24.53 o 
  -8  12   2      215.96      237.79     22.10 o 
  -7  12   2       19.59        3.30     12.38 o 
  -6  12   2       12.90        1.16     10.26 o 
  -5  12   2        7.69        5.95      9.57 o 
  -4  12   2      361.42      405.86     14.03 o 
  -3  12   2     4143.43     4150.14     37.79 o 
  -2  12   2      399.24      434.81     11.53 o 
  -1  12   2      375.91      418.61     11.32 o 
   0  12   2      334.23      377.39     17.07 o 
   1  12   2     1630.90     1553.06     24.90 o 
   2  12   2       28.96       18.66      7.91 o 
   3  12   2      573.46      687.48     22.28 o 
   4  12   2      151.02      155.75     15.36 o 
   5  12   2        9.27      -13.68     13.68 o 
   6  12   2        2.94       17.27     14.89 o 
   7  12   2      142.86      147.24     21.58 o 
   8  12   2       21.25       47.12     35.80 o 
   9  12   2       68.16       58.31     38.96 o 
  10  12   2      202.00      172.33     35.12 o 
 -11  13   2       81.77       79.10     23.89 o 
 -10  13   2       15.28       35.18     21.41 o 
  -9  13   2      177.46      221.45     28.38 o 
  -8  13   2        2.66        7.42     13.72 o 
  -7  13   2      408.25      410.98     25.85 o 
  -6  13   2      198.08      199.56     17.80 o 
  -5  13   2     1151.49     1210.29     26.16 o 
  -4  13   2       85.88       96.07     10.52 o 
  -3  13   2     4872.43     4790.37     44.57 o 
  -2  13   2        7.12        4.59      4.90 o 
  -1  13   2     3482.02     3703.75     38.27 o 
   0  13   2      501.58      531.49     12.97 o 
   1  13   2      295.77      309.85     11.53 o 
   2  13   2       31.21        4.61      8.31 o 
   3  13   2       20.43       26.11     10.44 o 
   4  13   2      352.90      389.35     21.15 o 
   5  13   2     1075.27      971.12     32.34 o 
   6  13   2       31.78       12.88     16.36 o 
   7  13   2      328.59      332.07     28.03 o 
   8  13   2       16.51       34.71     24.56 o 
   9  13   2      242.27      243.93     37.38 o 
  10  13   2       15.81       36.40     26.35 o 
 -11  14   2        3.92       41.53     20.27 o 
 -10  14   2      105.24       99.98     29.40 o 
  -9  14   2      280.63      282.38     29.72 o 
  -8  14   2      480.67      446.32     35.03 o 
  -7  14   2      914.24      855.57     34.69 o 
  -6  14   2       23.78       -0.60     12.72 o 
  -5  14   2      214.64      237.87     15.29 o 
  -4  14   2      591.45      609.33     19.04 o 
  -3  14   2        5.75        1.64      6.34 o 
  -2  14   2      215.18      220.64      9.05 o 
  -1  14   2       53.92       57.83      6.96 o 
   0  14   2       97.16      109.14      8.36 o 
   1  14   2       62.67       77.03      8.55 o 
   2  14   2      147.04      137.00     12.89 o 
   3  14   2       32.21       31.75     11.38 o 
   4  14   2        1.64       -5.23     12.52 o 
   5  14   2      267.11      242.51     21.34 o 
   6  14   2      819.59      760.68     37.69 o 
   7  14   2      107.00      101.20     24.57 o 
   8  14   2        0.34       11.92     21.66 o 
   9  14   2       73.89       63.97     28.63 o 
  10  14   2       16.57      101.42     61.37 o 
 -11  15   2      456.18      464.65     47.69 o 
 -10  15   2       46.11       12.87     14.73 o 
  -9  15   2      616.41      616.35     48.97 o 
  -8  15   2       12.97        6.41     14.37 o 
  -7  15   2        0.41       11.65     14.18 o 
  -6  15   2     1541.41     1499.34     35.18 o 
  -5  15   2      466.95      439.33     21.85 o 
  -4  15   2      620.03      615.85     19.89 o 
  -3  15   2       94.80      106.74      9.18 o 
  -2  15   2      311.31      321.31     11.56 o 
  -1  15   2       28.79       43.66      6.83 o 
   0  15   2        3.58        7.40      6.43 o 
   1  15   2     1119.06     1151.63     23.50 o 
   2  15   2      211.30      229.11     15.63 o 
   3  15   2       45.77       24.61     11.98 o 
   4  15   2        4.07       -2.03     13.21 o 
   5  15   2      499.24      484.82     26.99 o 
   6  15   2        1.08      -11.37     17.08 o 
   7  15   2      194.12      220.19     32.62 o 
   8  15   2       87.28      114.49     27.13 o 
   9  15   2        8.45       14.18     24.64 o 
  10  15   2        3.06       63.83     27.72 o 
 -11  16   2       80.12       69.61     24.68 o 
 -10  16   2      130.41      162.39     27.91 o 
  -9  16   2      248.59      241.36     42.08 o 
  -8  16   2       73.32       84.85     19.24 o 
  -7  16   2        0.53       -8.36     12.86 o 
  -6  16   2       18.08       16.13     12.26 o 
  -5  16   2      650.60      647.22     24.67 o 
  -4  16   2       30.78       25.01      9.97 o 
  -3  16   2      267.68      270.75     13.21 o 
  -2  16   2     2620.90     2768.80     30.55 o 
  -1  16   2        4.40       -0.34      7.66 o 
   0  16   2      828.54      828.52     18.56 o 
   1  16   2      278.44      319.41     16.95 o 
   2  16   2      119.17      142.82     13.91 o 
   3  16   2       57.69       72.59     13.65 o 
   4  16   2      140.09      161.83     18.37 o 
   5  16   2      603.75      632.59     45.48 o 
   6  16   2       67.14       77.21     20.96 o 
   7  16   2       64.35       80.78     25.55 o 
   8  16   2       27.16        3.85     39.34 o 
   9  16   2        0.85       12.98     26.79 o 
 -11  17   2        3.66        2.86     40.60 o 
 -10  17   2      162.81      186.37     28.85 o 
  -9  17   2       53.02       31.08     38.07 o 
  -8  17   2        9.84        9.67     14.56 o 
  -7  17   2       43.47       33.10     17.25 o 
  -6  17   2      218.76      209.23     20.60 o 
  -5  17   2       91.73       84.29     14.32 o 
  -4  17   2      154.67      165.25     16.06 o 
  -3  17   2        0.55        3.40     10.49 o 
  -2  17   2       14.55       23.74      7.48 o 
  -1  17   2       56.73       50.97      9.72 o 
   0  17   2      841.42      829.23     22.40 o 
   1  17   2      884.12      882.48     24.85 o 
   2  17   2        0.00       -0.06     10.83 o 
   3  17   2      252.20      271.97     20.14 o 
   4  17   2      451.30      442.76     25.47 o 
   5  17   2       36.45       39.64     18.82 o 
   6  17   2        1.56        9.39     22.77 o 
   7  17   2        5.05        3.79     22.60 o 
   8  17   2      267.14      221.48     32.36 o 
   9  17   2      125.59      118.56     33.97 o 
 -10  18   2        4.17       52.80     26.70 o 
  -9  18   2      177.08      238.43     28.02 o 
  -8  18   2       64.27       40.16     16.45 o 
  -7  18   2      164.79      166.09     19.56 o 
  -6  18   2      512.10      498.60     23.35 o 
  -5  18   2       51.71       64.00     12.00 o 
  -4  18   2      286.26      286.03     17.63 o 
  -3  18   2      224.91      242.63     12.43 o 
  -2  18   2      756.12      745.00     16.57 o 
  -1  18   2       15.06       11.16      8.99 o 
   0  18   2     1441.39     1560.02     30.09 o 
   1  18   2       42.70       30.68     11.35 o 
   2  18   2      161.01      194.66     16.66 o 
   3  18   2      611.85      582.60     24.12 o 
   4  18   2      510.68      506.88     30.94 o 
   5  18   2      105.04       85.58     21.46 o 
   6  18   2       15.46       -6.00     18.61 o 
   7  18   2       21.19       -3.86     56.37 o 
   8  18   2        1.30        6.70     22.84 o 
   9  18   2       36.14       21.83     24.84 o 
 -10  19   2      498.57      467.97     44.86 o 
  -9  19   2       44.66       64.32     23.85 o 
  -8  19   2       93.84       75.14     19.38 o 
  -7  19   2       26.35       18.93     15.96 o 
  -6  19   2      119.48      149.26     18.88 o 
  -5  19   2       22.55       30.99     11.32 o 
  -4  19   2        0.19       14.73     11.52 o 
  -3  19   2      160.60      135.40     12.96 o 
  -2  19   2       57.20       67.50     12.80 o 
  -1  19   2       39.60       21.31     10.06 o 
   0  19   2      282.80      272.23     16.43 o 
   1  19   2      170.43      171.65     20.58 o 
   2  19   2      210.37      220.82     18.93 o 
   3  19   2      896.88      886.96     51.95 o 
   4  19   2      516.50      532.78     28.41 o 
   5  19   2       52.27       43.56     39.48 o 
   6  19   2       84.51       83.31     27.07 o 
   7  19   2       63.30       62.05     29.44 o 
   8  19   2        0.09       16.27     23.79 o 
   9  19   2       94.32      119.49     29.28 o 
 -10  20   2      192.56      146.34     35.69 o 
  -9  20   2      136.95      103.61     26.24 o 
  -8  20   2       75.67      111.43     24.59 o 
  -7  20   2       23.60        8.58     17.57 o 
  -6  20   2       94.57       85.57     22.26 o 
  -5  20   2      778.34      717.36     30.21 o 
  -4  20   2      594.28      595.79     21.73 o 
  -3  20   2      275.08      291.08     15.94 o 
  -2  20   2      286.09      286.25     18.37 o 
  -1  20   2      334.05      298.09     18.28 o 
   0  20   2        0.01        9.92     10.56 o 
   1  20   2      515.60      547.54     24.02 o 
   2  20   2      415.39      443.10     24.78 o 
   3  20   2      148.80      155.84     18.14 o 
   4  20   2       12.98      -12.45     20.02 o 
   5  20   2       28.60       18.27     27.48 o 
   6  20   2        9.58       15.39     22.58 o 
   7  20   2        0.90      -17.02     27.47 o 
   8  20   2       15.16       -5.18     25.70 o 
   9  20   2       75.37       40.75     23.38 o 
 -10  21   2        0.64      -24.90     24.90 o 
  -9  21   2       22.75       26.41     27.09 o 
  -8  21   2      392.41      446.67     36.65 o 
  -7  21   2        0.02       26.89     20.74 o 
  -6  21   2      137.75      138.35     18.31 o 
  -5  21   2      191.53      187.95     19.45 o 
  -4  21   2      262.96      269.50     18.36 o 
  -3  21   2       21.35       15.57     11.26 o 
  -2  21   2       62.84       63.38     12.71 o 
  -1  21   2        0.71        8.97     10.14 o 
   0  21   2      191.74      208.83     16.44 o 
   1  21   2      159.31      145.61     16.26 o 
   2  21   2      509.32      519.51     44.50 o 
   3  21   2      204.84      137.64     21.50 o 
   4  21   2       48.08       90.02     24.94 o 
   5  21   2        8.99        1.16     26.26 o 
   6  21   2        0.49      -19.71     19.71 o 
   7  21   2      233.30      221.80     36.53 o 
   8  21   2       15.94       40.86     27.66 o 
  -9  22   2        3.42       -7.56     25.32 o 
  -8  22   2        5.78      -13.43     22.94 o 
  -7  22   2      401.23      411.54     29.52 o 
  -6  22   2      103.47      108.72     17.13 o 
  -5  22   2       79.80       66.64     15.34 o 
  -4  22   2      202.35      232.38     16.17 o 
  -3  22   2       70.05       60.80     10.98 o 
  -2  22   2      394.15      430.71     25.81 o 
  -1  22   2     2036.79     2050.14     36.38 o 
   0  22   2       55.37       55.75     11.86 o 
   1  22   2      565.84      566.58     23.78 o 
   2  22   2      733.76      737.96     43.97 o 
   3  22   2      675.53      716.87     38.98 o 
   4  22   2       32.29       20.14     21.86 o 
   5  22   2       70.19       35.76     23.90 o 
   6  22   2        1.91      -21.55     21.55 o 
   7  22   2       58.94       25.64     27.68 o 
   8  22   2       39.79       39.25     30.77 o 
  -9  23   2        1.45        0.46     30.27 o 
  -8  23   2       57.60       63.83     27.36 o 
  -7  23   2      148.53       97.36     19.38 o 
  -6  23   2        0.67        7.00     15.17 o 
  -5  23   2        8.03        6.57     10.17 o 
  -4  23   2       21.68        9.55     12.79 o 
  -3  23   2     1280.16     1220.12     28.77 o 
  -2  23   2      210.52      183.66     17.53 o 
  -1  23   2        1.96       25.79     12.37 o 
   0  23   2       95.08       56.83     14.57 o 
   1  23   2       36.97       34.69     14.70 o 
   2  23   2      246.46      244.50     26.96 o 
   3  23   2      684.29      704.15     44.95 o 
   4  23   2       38.62        5.25     21.68 o 
   5  23   2       28.33       39.61     23.49 o 
   6  23   2       75.19       63.91     38.01 o 
   7  23   2       36.76       29.30     29.64 o 
   8  23   2       18.35       13.52     39.39 o 
  -9  24   2       11.37      -23.34     23.34 o 
  -8  24   2      200.45      258.08     35.15 o 
  -7  24   2        3.09        3.17     16.72 o 
  -6  24   2       49.55       28.28     16.00 o 
  -5  24   2       31.64        6.16     19.08 o 
  -4  24   2       47.40       19.55     16.68 o 
  -3  24   2      775.19      849.53     33.86 o 
  -2  24   2        0.06      -12.17     12.17 o 
  -1  24   2      431.21      477.48     32.80 o 
   0  24   2      193.82      178.47     21.27 o 
   1  24   2        0.00       -2.02     14.91 o 
   2  24   2        0.66       19.30     20.22 o 
   3  24   2       47.85       61.55     26.59 o 
   4  24   2       12.48        5.27     28.10 o 
   5  24   2       14.44       10.59     35.95 o 
   6  24   2       20.81       13.97     23.84 o 
   7  24   2       16.76        4.44     27.87 o 
  -9  25   2       81.76      181.75     47.43 o 
  -8  25   2      182.36      179.17     40.28 o 
  -7  25   2      105.25      102.29     21.95 o 
  -6  25   2        5.31       -6.88     15.94 o 
  -5  25   2        7.21       15.25     12.35 o 
  -4  25   2      329.32      320.83     20.03 o 
  -3  25   2      184.47      197.42     23.35 o 
  -2  25   2       63.08       39.67     20.42 o 
  -1  25   2      288.04      301.54     24.09 o 
   0  25   2       86.27       67.46     14.51 o 
   1  25   2       27.57       24.92     19.95 o 
   2  25   2        1.15       25.58     20.87 o 
   3  25   2       15.97       10.82     20.43 o 
   4  25   2       44.26       59.62     23.51 o 
   5  25   2      402.95      377.52     40.59 o 
   6  25   2        1.71       20.40     29.61 o 
   7  25   2      153.59      158.94     36.25 o 
  -8  26   2       22.98       67.91     43.32 o 
  -7  26   2       42.43       24.94     22.29 o 
  -6  26   2       17.49       12.89     27.53 o 
  -5  26   2        2.95        1.83     14.40 o 
  -4  26   2       55.06       53.60     25.06 o 
  -3  26   2      289.35      311.38     42.73 o 
  -2  26   2      647.59      670.19     36.06 o 
  -1  26   2      685.64      663.22     34.74 o 
   0  26   2      106.76       79.87     19.30 o 
   1  26   2       67.87       22.66     29.10 o 
   2  26   2        4.32      -11.08     24.82 o 
   3  26   2      886.64      911.42     49.24 o 
   4  26   2       31.21       52.42     23.81 o 
   5  26   2      208.15      169.11     33.46 o 
   6  26   2       86.81      129.15     30.73 o 
   7  26   2        2.38      -23.51     23.51 o 
  -8  27   2      182.87      217.83     30.56 o 
  -7  27   2       47.05       42.76     23.39 o 
  -6  27   2       65.73       67.37     19.23 o 
  -5  27   2       27.62       40.46     15.27 o 
  -4  27   2        5.31       -0.92     43.45 o 
  -3  27   2      631.32      575.22     42.71 o 
  -2  27   2       47.53       52.57     15.04 o 
  -1  27   2       57.15       54.37     44.83 o 
   0  27   2      105.36       79.77     20.61 o 
   1  27   2       22.27        3.14     19.55 o 
   2  27   2      115.78       81.40     23.89 o 
   3  27   2        0.84      -20.48     20.48 o 
   4  27   2        2.45       -6.06     21.43 o 
   5  27   2      198.65      227.81     34.68 o 
   6  27   2        0.01       15.82     23.52 o 
  -7  28   2       50.94       18.03     41.96 o 
  -6  28   2        0.01      -20.78     20.78 o 
  -5  28   2       36.99       60.50     27.23 o 
  -4  28   2       33.08       -4.15     22.93 o 
  -3  28   2       44.36       83.28     37.51 o 
  -2  28   2       80.09      108.26     24.17 o 
  -1  28   2       21.58       23.52     13.26 o 
   0  28   2        2.31       23.24     15.63 o 
   1  28   2      112.92      107.07     24.10 o 
   2  28   2      308.00      319.24     34.06 o 
   3  28   2       85.98       85.91     26.01 o 
   4  28   2      186.99      224.33     33.57 o 
   5  28   2       37.95       56.75     26.97 o 
   6  28   2       91.58       60.14     28.86 o 
  -7  29   2      134.74       70.14     42.51 o 
  -6  29   2       83.10       60.57     41.71 o 
  -5  29   2      118.81      122.21     31.76 o 
  -4  29   2       28.12       32.09     25.50 o 
  -3  29   2      597.99      557.53     49.93 o 
  -2  29   2      214.82      177.92     29.07 o 
  -1  29   2        0.00       25.83     20.16 o 
   0  29   2        3.22        3.56     12.86 o 
   1  29   2       73.01       82.12     18.86 o 
   2  29   2       23.95       21.21     26.57 o 
   3  29   2      205.05      194.09     31.44 o 
   4  29   2       12.37       28.83     32.33 o 
   5  29   2       18.82       47.06     28.01 o 
  -6  30   2      123.09       89.19     45.47 o 
  -5  30   2        1.31       21.05     26.42 o 
  -4  30   2      104.67      100.24     32.72 o 
  -3  30   2        0.60       26.80     25.93 o 
  -2  30   2        0.02        2.47     23.77 o 
  -1  30   2       13.30       32.45     31.44 o 
   0  30   2       12.97       27.99     20.95 o 
   1  30   2      204.10      135.48     46.99 o 
   2  30   2        0.88        2.11     18.67 o 
   3  30   2       45.49       67.19     25.72 o 
   4  30   2       18.07       44.10     22.72 o 
   5  30   2      178.65      159.32     31.15 o 
  -6  31   2      273.67      265.31     53.45 o 
  -5  31   2      646.51      725.25     52.43 o 
  -4  31   2      208.36      227.99     35.54 o 
  -3  31   2      151.09      161.23     47.88 o 
  -2  31   2      274.92      251.34     38.90 o 
  -1  31   2       40.74       24.32     26.86 o 
   0  31   2       50.43       55.93     23.49 o 
   1  31   2      126.03      134.35     29.77 o 
   2  31   2        0.11       10.13     17.47 o 
   3  31   2       49.79       55.81     20.11 o 
   4  31   2      112.84       45.80     37.36 o 
  -5  32   2       78.14       47.44     37.61 o 
  -4  32   2       44.22       55.08     26.47 o 
  -3  32   2       51.64       31.81     26.79 o 
  -2  32   2        0.81       15.60     25.85 o 
  -1  32   2       19.86       54.30     30.09 o 
   0  32   2      303.43      324.13     38.13 o 
   1  32   2      135.00      135.14     30.47 o 
   2  32   2       35.46       26.52     20.43 o 
   3  32   2      263.19      274.35     48.17 o 
  -4  33   2       34.40       76.66     25.36 o 
  -3  33   2        0.94       14.46     23.97 o 
  -2  33   2       48.78       32.76     27.58 o 
  -1  33   2        1.92       -1.75     24.37 o 
   0  33   2        8.95      -23.65     23.65 o 
   1  33   2        1.62       44.51     25.48 o 
   2  33   2      103.68      117.17     24.61 o 
  -2  34   2        0.40       90.72     26.34 o 
  -1  34   2       48.42       73.57     28.69 o 
   0  34   2        0.91      -13.24     27.17 o 
   1  34   2       82.66      119.56     30.35 o 
 -12   1   3      337.63      296.38     37.01 o 
 -11   1   3       35.69       12.60     22.49 o 
 -10   1   3      199.25      203.32     28.44 o 
  -9   1   3      763.60      776.53     30.23 o 
  -8   1   3      671.55      668.80     24.72 o 
  -7   1   3       10.64       -3.98      9.82 o 
  -6   1   3       50.59       53.42     10.57 o 
  -5   1   3        3.21        3.47      4.54 o 
  -4   1   3        1.26        3.60      4.49 o 
  -3   1   3       59.62       54.17      4.01 o 
  -2   1   3      356.89      392.03     16.55 o 
  -1   1   3      808.94      762.48     15.12 o 
   0   1   3      744.75      735.03     27.20 o 
   1   1   3     4587.35     4703.26    110.40 o 
   2   1   3     1911.91     1909.80     67.92 o 
   3   1   3     1373.83     1529.85     23.31 o 
   4   1   3      155.76      152.61     11.10 o 
   5   1   3       97.65      133.30     12.87 o 
   6   1   3     1264.43     1154.41     31.96 o 
   7   1   3       14.77       22.14     13.44 o 
   8   1   3       21.18       31.68     18.31 o 
   9   1   3        2.11       26.20     17.97 o 
  10   1   3      111.61       81.06     55.80 o 
 -12   2   3        7.58       -6.09     46.14 o 
 -11   2   3        0.71        1.75     22.49 o 
 -10   2   3       12.58       -5.39     15.67 o 
  -9   2   3      343.90      313.76     22.94 o 
  -8   2   3       24.72       15.39     11.63 o 
  -7   2   3     1702.89     1626.87     29.99 o 
  -6   2   3     2391.31     2272.49     30.84 o 
  -5   2   3      215.40      214.24     10.54 o 
  -4   2   3     2375.23     2270.37     21.57 o 
  -3   2   3     3539.95     3515.65     32.07 o 
  -2   2   3      111.49      138.50      9.92 o 
  -1   2   3     2745.20     2541.06     71.58 o 
   0   2   3      982.49     1040.32     15.69 o 
   1   2   3       19.30       33.75      6.95 o 
   2   2   3      435.31      544.16     49.46 o 
   3   2   3       45.92       60.26      6.81 o 
   4   2   3      717.76      767.60     19.81 o 
   5   2   3      154.52      189.85     25.80 o 
   6   2   3       13.08       19.07     13.18 o 
   7   2   3        4.88       24.85     13.19 o 
   8   2   3       84.30       83.23     21.34 o 
   9   2   3       42.99       52.72     25.35 o 
  10   2   3      137.28      173.49     36.64 o 
 -12   3   3       35.22       58.36     26.30 o 
 -11   3   3      619.27      551.23     46.17 o 
 -10   3   3      484.30      435.10     44.45 o 
  -9   3   3      124.12      153.41     19.91 o 
  -8   3   3       11.21       31.01     11.74 o 
  -7   3   3       45.59       57.42     11.40 o 
  -6   3   3      403.27      406.24     13.36 o 
  -5   3   3        9.97       11.62      6.05 o 
  -4   3   3     1826.64     1803.68     19.24 o 
  -3   3   3      791.85      743.84     14.48 o 
  -2   3   3      652.33      630.56     11.95 o 
  -1   3   3       83.34       90.83     18.10 o 
   0   3   3      804.85      801.97     27.72 o 
   1   3   3       18.25       23.71      6.49 o 
   2   3   3      210.68      250.78     16.80 o 
   3   3   3      412.65      500.54     21.05 o 
   4   3   3      129.47      185.14     12.26 o 
   5   3   3      392.82      402.60     22.62 o 
   6   3   3      489.82      538.70     30.11 o 
   7   3   3       11.95       -6.21     11.72 o 
   8   3   3       34.73       24.00     24.32 o 
   9   3   3       88.99       99.55     29.15 o 
  10   3   3      186.38      185.94     40.60 o 
 -12   4   3       19.77       31.36     25.24 o 
 -11   4   3        4.64       21.96     34.81 o 
 -10   4   3       65.30       64.98     45.25 o 
  -9   4   3       86.80       80.02     14.32 o 
  -8   4   3       66.99       54.26     12.47 o 
  -7   4   3      105.43      138.88     12.53 o 
  -6   4   3       12.88       13.91      5.60 o 
  -5   4   3      315.42      357.29     12.33 o 
  -4   4   3     1792.52     1781.48     18.60 o 
  -3   4   3      251.54      249.80     10.04 o 
  -2   4   3      835.70      851.87     13.38 o 
  -1   4   3     1170.49     1250.24     22.51 o 
   0   4   3     3456.92     3413.22     45.75 o 
   1   4   3       17.31       17.18      4.78 o 
   2   4   3     3588.77     3652.28    108.47 o 
   3   4   3      706.95      716.38     15.58 o 
   4   4   3       16.64       15.44     10.78 o 
   5   4   3      135.36      125.24     16.70 o 
   6   4   3       12.41       10.90     15.45 o 
   7   4   3       82.04      103.16     25.81 o 
   8   4   3      159.03      191.32     33.03 o 
   9   4   3      387.70      458.58     44.92 o 
  10   4   3      156.76      239.48     51.16 o 
 -12   5   3       68.10       81.12     28.51 o 
 -11   5   3       18.63       -1.59     22.41 o 
 -10   5   3      413.74      353.63     33.55 o 
  -9   5   3       10.96       30.40     17.16 o 
  -8   5   3        2.64      -11.10     11.10 o 
  -7   5   3        0.67       -9.05      9.05 o 
  -6   5   3      828.20      938.53     21.33 o 
  -5   5   3     1108.97     1149.05     19.91 o 
  -4   5   3      127.17      124.59      7.13 o 
  -3   5   3     1593.47     1539.57     21.85 o 
  -2   5   3      230.67      251.03      9.95 o 
  -1   5   3      438.38      385.19     21.11 o 
   0   5   3     1217.54     1199.48     26.33 o 
   1   5   3      147.59      173.02      8.98 o 
   2   5   3       33.85       42.60      6.96 o 
   3   5   3      640.67      660.46     18.25 o 
   4   5   3       57.62       90.66     13.46 o 
   5   5   3      179.16      161.31     17.69 o 
   6   5   3      510.52      531.36     30.45 o 
   7   5   3        8.20       25.51     19.07 o 
   8   5   3       39.98        4.27     23.01 o 
   9   5   3       11.80       14.05     26.37 o 
  10   5   3      318.96      336.38     47.90 o 
 -12   6   3        7.81       89.22     34.44 o 
 -11   6   3        2.48        2.15     20.76 o 
 -10   6   3      228.32      208.32     28.42 o 
  -9   6   3       34.40       55.89     17.69 o 
  -8   6   3        1.83        1.29      9.98 o 
  -7   6   3       74.86       77.07     11.31 o 
  -6   6   3       21.86       30.29     11.22 o 
  -5   6   3     1064.13     1132.92     19.93 o 
  -4   6   3       34.33       35.37      5.10 o 
  -3   6   3      453.07      469.22     12.29 o 
  -2   6   3      543.16      575.75     14.81 o 
  -1   6   3     4970.72     4904.87     48.88 o 
   0   6   3      160.39      212.37      7.96 o 
   1   6   3       80.93       65.95      7.11 o 
   2   6   3     3770.06     3980.98     43.48 o 
   3   6   3      857.44      906.18     27.38 o 
   4   6   3      327.27      322.63     17.94 o 
   5   6   3        1.15       -3.92     13.39 o 
   6   6   3      405.38      399.98     28.39 o 
   7   6   3      100.00      117.14     22.93 o 
   8   6   3      173.98      185.02     32.42 o 
   9   6   3       14.24       20.95     31.90 o 
  10   6   3       27.02       33.73     32.97 o 
 -12   7   3      428.16      416.79     39.34 o 
 -11   7   3       25.65       17.02     20.82 o 
 -10   7   3       87.66       63.89     24.79 o 
  -9   7   3       68.79       83.40     19.54 o 
  -8   7   3       77.88      107.78     14.84 o 
  -7   7   3      229.42      267.02     17.34 o 
  -6   7   3       18.34       28.14     10.68 o 
  -5   7   3       29.41       21.91      7.15 o 
  -4   7   3      196.80      217.11      8.13 o 
  -3   7   3       71.76       65.15      8.47 o 
  -2   7   3       66.65       83.68      7.42 o 
  -1   7   3     3960.33     3808.76     44.46 o 
   0   7   3      183.02      164.26      8.69 o 
   1   7   3     1000.64     1045.56     21.09 o 
   2   7   3     1063.55     1099.88     22.31 o 
   3   7   3      515.66      581.08     15.94 o 
   4   7   3       46.65       52.67     11.96 o 
   5   7   3       59.40       60.60     15.68 o 
   6   7   3      733.02      664.91     29.88 o 
   7   7   3       34.41       26.26     19.03 o 
   8   7   3      141.05      176.43     32.87 o 
   9   7   3       83.31       61.74     35.87 o 
  10   7   3      156.91      213.59     45.58 o 
 -12   8   3       60.60       80.58     27.48 o 
 -11   8   3        0.04       12.91     36.76 o 
 -10   8   3        0.00       -3.14     18.05 o 
  -9   8   3      146.70      119.33     21.24 o 
  -8   8   3      779.13      831.41     34.99 o 
  -7   8   3       87.08       63.01     12.82 o 
  -6   8   3       27.12       18.91     10.56 o 
  -5   8   3      848.26      838.94     18.08 o 
  -4   8   3     2147.56     2271.06     22.67 o 
  -3   8   3     1222.09     1146.58     19.72 o 
  -2   8   3     2179.69     2183.24     32.87 o 
  -1   8   3     1972.16     1931.98     26.72 o 
   0   8   3      436.16      482.72     15.49 o 
   1   8   3      661.35      651.18     19.13 o 
   2   8   3     1671.91     1702.25     28.68 o 
   3   8   3     1436.50     1418.56     24.90 o 
   4   8   3        1.51       12.21     15.29 o 
   5   8   3      384.53      349.28     21.30 o 
   6   8   3     1124.97     1048.20     34.41 o 
   7   8   3       79.54       73.78     20.59 o 
   8   8   3      189.30      318.50     51.15 o 
   9   8   3       96.10      100.03     38.84 o 
  10   8   3        2.00      -23.29     29.70 o 
 -12   9   3       48.44        5.56     22.68 o 
 -11   9   3        0.10      -10.28     34.48 o 
 -10   9   3      130.25      110.71     23.20 o 
  -9   9   3      242.34      220.39     29.87 o 
  -8   9   3      281.39      291.66     25.81 o 
  -7   9   3      768.62      771.98     26.61 o 
  -6   9   3      352.52      392.01     19.03 o 
  -5   9   3      477.96      506.22     15.77 o 
  -4   9   3      794.13      812.66     14.72 o 
  -3   9   3     2269.33     2361.69     30.23 o 
  -2   9   3       60.45       63.49      7.70 o 
  -1   9   3     4927.42     5317.69     60.96 o 
   0   9   3       57.97       68.75      7.42 o 
   1   9   3      564.01      561.97     17.45 o 
   2   9   3     1541.66     1508.67     37.62 o 
   3   9   3      309.06      351.32     15.52 o 
   4   9   3      129.47      136.50     16.75 o 
   5   9   3     1337.03     1258.27     47.47 o 
   6   9   3      284.78      253.11     21.69 o 
   7   9   3        7.83       17.70     16.62 o 
   8   9   3      880.75      949.37     59.28 o 
   9   9   3        0.00       -3.94     31.43 o 
  10   9   3        0.22       21.57     34.25 o 
 -12  10   3      141.76      102.65     25.68 o 
 -11  10   3        7.24        1.28     15.74 o 
 -10  10   3       80.66       72.50     18.64 o 
  -9  10   3       90.82      101.88     32.08 o 
  -8  10   3       10.02       12.18     15.72 o 
  -7  10   3      455.77      465.15     22.43 o 
  -6  10   3      306.12      356.19     18.51 o 
  -5  10   3      199.31      203.95     12.15 o 
  -4  10   3      166.78      141.00      9.35 o 
  -3  10   3     1227.92     1106.56     17.78 o 
  -2  10   3     1628.85     1612.84     27.37 o 
  -1  10   3      199.76      254.44     13.01 o 
   0  10   3     1569.76     1693.25     29.25 o 
   1  10   3       89.05      102.26     10.37 o 
   2  10   3       22.80       10.33      8.09 o 
   3  10   3      424.24      505.32     20.92 o 
   4  10   3      123.37      112.49     15.52 o 
   5  10   3       39.73       34.21      9.26 o 
   6  10   3        1.43        3.07     15.55 o 
   7  10   3      161.88      189.18     27.10 o 
   8  10   3      565.41      568.90     56.59 o 
   9  10   3        0.00      -31.42     32.64 o 
  10  10   3      131.67      181.78     43.82 o 
 -12  11   3       29.31       83.62     26.58 o 
 -11  11   3        1.78       40.81     22.82 o 
 -10  11   3        9.75       -3.54     21.82 o 
  -9  11   3      320.68      326.13     27.56 o 
  -8  11   3       11.37        2.34     15.54 o 
  -7  11   3       41.56       61.24     13.31 o 
  -6  11   3       27.00       34.65     11.76 o 
  -5  11   3      505.35      552.61     17.27 o 
  -4  11   3      211.17      227.14     11.70 o 
  -3  11   3     2442.72     2525.77     29.23 o 
  -2  11   3      310.45      318.33     14.71 o 
  -1  11   3        8.34       13.44      7.65 o 
   0  11   3     3148.01     3241.23     55.14 o 
   1  11   3      110.84      106.44     11.42 o 
   2  11   3      538.46      634.60     23.53 o 
   3  11   3      705.75      722.72     21.63 o 
   4  11   3       88.55       65.67     14.86 o 
   5  11   3     1581.77     1559.51     63.69 o 
   6  11   3        2.12        1.81     12.28 o 
   7  11   3       65.53       44.26     21.63 o 
   8  11   3        5.41       45.31     29.08 o 
   9  11   3        1.21       -5.22     35.41 o 
  10  11   3        0.76       12.01     46.54 o 
 -12  12   3        0.00       17.62     21.96 o 
 -11  12   3        3.66       24.69     23.72 o 
 -10  12   3        0.56      -18.67     18.67 o 
  -9  12   3       77.97       38.49     19.90 o 
  -8  12   3      689.16      686.08     34.13 o 
  -7  12   3       69.89       82.10     14.27 o 
  -6  12   3       12.21       24.54     11.77 o 
  -5  12   3      231.10      235.46     14.61 o 
  -4  12   3     1033.32     1132.10     24.49 o 
  -3  12   3     5079.77     5139.25     49.33 o 
  -2  12   3       56.76       61.02      9.01 o 
  -1  12   3     4521.09     4404.07     64.20 o 
   0  12   3       78.42       84.89     10.25 o 
   1  12   3       43.33       52.04      8.85 o 
   2  12   3      623.35      616.27     21.15 o 
   3  12   3       67.56       50.12     11.16 o 
   4  12   3       13.78       21.30     15.26 o 
   5  12   3      137.54      141.73     20.64 o 
   6  12   3      172.41      134.13     30.70 o 
   7  12   3       70.14       95.71     22.79 o 
   8  12   3       74.28      100.27     27.82 o 
   9  12   3        3.60      -32.20     33.64 o 
 -12  13   3       15.06       80.48     23.71 o 
 -11  13   3      156.34      185.10     41.01 o 
 -10  13   3       18.76       16.06     21.56 o 
  -9  13   3       31.41       40.44     19.03 o 
  -8  13   3      716.43      707.98     35.95 o 
  -7  13   3      411.99      465.93     26.44 o 
  -6  13   3      275.20      302.97     19.33 o 
  -5  13   3      124.33      122.29     13.00 o 
  -4  13   3      766.93      849.86     29.11 o 
  -3  13   3     1316.67     1304.43     20.71 o 
  -2  13   3      144.02      179.94     12.86 o 
  -1  13   3       42.92        7.45     12.25 o 
   0  13   3     1214.39     1240.59     32.34 o 
   1  13   3      238.57      283.37     18.13 o 
   2  13   3       89.63      106.57     14.24 o 
   3  13   3        3.72       -3.13     13.46 o 
   4  13   3       78.39       72.88     18.47 o 
   5  13   3       52.47       73.71     17.05 o 
   6  13   3       58.79       42.86     21.00 o 
   7  13   3        2.92      -14.71     17.42 o 
   8  13   3        3.92       19.78     25.64 o 
   9  13   3      283.53      338.62     53.06 o 
 -11  14   3        7.92       16.00     23.21 o 
 -10  14   3       47.29       44.01     40.41 o 
  -9  14   3        6.47        0.52     17.82 o 
  -8  14   3       60.79       29.16     18.22 o 
  -7  14   3      169.81      140.22     21.28 o 
  -6  14   3      493.15      460.89     21.88 o 
  -5  14   3       48.47       37.38     11.14 o 
  -4  14   3      245.56      256.07     16.63 o 
  -3  14   3      419.79      400.12     15.09 o 
  -2  14   3      707.66      643.96     15.53 o 
  -1  14   3        0.97       -5.13     10.02 o 
   0  14   3     1725.20     1598.90     34.68 o 
   1  14   3      214.44      177.48     14.53 o 
   2  14   3      809.89      802.58     19.53 o 
   3  14   3      635.40      602.49     29.90 o 
   4  14   3      749.20      699.85     33.53 o 
   5  14   3      105.94      103.73     22.03 o 
   6  14   3      147.84      169.22     25.51 o 
   7  14   3       39.65       25.83     17.04 o 
   8  14   3      231.94      285.83     43.30 o 
   9  14   3       30.93      116.07     32.09 o 
 -11  15   3       42.69       15.56     24.96 o 
 -10  15   3       65.78       58.15     26.18 o 
  -9  15   3       51.92       58.09     20.53 o 
  -8  15   3       60.93       64.17     19.28 o 
  -7  15   3      155.74      127.82     20.13 o 
  -6  15   3      222.65      214.77     17.51 o 
  -5  15   3       18.51       20.50     11.26 o 
  -4  15   3      576.34      603.92     22.92 o 
  -3  15   3       21.58        6.75      8.81 o 
  -2  15   3      167.75      204.97     12.10 o 
  -1  15   3      243.50      276.94     13.47 o 
   0  15   3      114.60      115.98     12.62 o 
   1  15   3        1.99        4.15     12.77 o 
   2  15   3        1.62       -1.04      9.37 o 
   3  15   3       59.26       46.94     17.06 o 
   4  15   3      138.80      157.33     20.50 o 
   5  15   3       65.79       29.02     18.77 o 
   6  15   3        9.38      -11.38     23.40 o 
   7  15   3       77.81       88.58     23.53 o 
   8  15   3      194.05      121.66     30.64 o 
   9  15   3        2.14      -14.16     27.59 o 
 -11  16   3       33.47       57.66     53.89 o 
 -10  16   3        1.47       48.79     24.83 o 
  -9  16   3        0.72      -10.73     16.27 o 
  -8  16   3        0.05       -8.02     15.64 o 
  -7  16   3      161.44      148.51     20.63 o 
  -6  16   3        0.92        4.52     10.91 o 
  -5  16   3      361.03      361.40     18.99 o 
  -4  16   3     1817.97     1838.52     36.42 o 
  -3  16   3     1018.67     1045.99     25.03 o 
  -2  16   3       31.34       45.12      9.62 o 
  -1  16   3      731.12      768.91     21.96 o 
   0  16   3      253.12      254.59     12.53 o 
   1  16   3      237.21      220.38     14.89 o 
   2  16   3      150.36      157.39     17.26 o 
   3  16   3        0.58       -3.34     16.74 o 
   4  16   3      136.60      125.70     19.46 o 
   5  16   3      140.29      105.15     26.60 o 
   6  16   3        0.11        4.57     22.08 o 
   7  16   3      211.00      240.50     30.38 o 
   8  16   3      296.98      299.97     41.37 o 
   9  16   3      116.74      111.15     55.52 o 
 -11  17   3      247.66      258.38     32.50 o 
 -10  17   3       24.40       52.99     24.34 o 
  -9  17   3      106.49      103.05     22.32 o 
  -8  17   3        5.39        0.51     17.02 o 
  -7  17   3      294.08      280.75     24.30 o 
  -6  17   3      890.18      823.13     29.09 o 
  -5  17   3      322.98      276.10     17.17 o 
  -4  17   3     1872.55     1783.00     36.56 o 
  -3  17   3     2253.24     2291.34     37.52 o 
  -2  17   3       14.97       13.37      9.87 o 
  -1  17   3      637.52      650.23     21.23 o 
   0  17   3      644.27      607.38     18.54 o 
   1  17   3      124.96      144.80     13.58 o 
   2  17   3        8.91       21.95     15.62 o 
   3  17   3        2.51      -19.15     19.15 o 
   4  17   3        0.21      -15.97     15.97 o 
   5  17   3      299.90      327.89     35.18 o 
   6  17   3       68.83       53.53     30.05 o 
   7  17   3        4.24      -10.02     19.04 o 
   8  17   3       75.44       16.58     26.18 o 
   9  17   3        2.69       40.16     39.18 o 
 -11  18   3        0.43       37.53     22.53 o 
 -10  18   3        1.14       25.09     21.82 o 
  -9  18   3       19.97       17.84     18.32 o 
  -8  18   3       27.62       14.83     16.89 o 
  -7  18   3       97.42       91.38     19.31 o 
  -6  18   3       40.35       30.51     21.46 o 
  -5  18   3      121.12      112.64     13.19 o 
  -4  18   3        3.24       18.89     12.16 o 
  -3  18   3        8.10       13.95     12.06 o 
  -2  18   3      304.53      316.95     19.14 o 
  -1  18   3      214.50      211.72     15.70 o 
   0  18   3      198.00      203.65     17.79 o 
   1  18   3     2116.51     2013.21     43.55 o 
   2  18   3      160.23      157.41     22.84 o 
   3  18   3      185.67      130.08     19.59 o 
   4  18   3       12.64      -12.63     18.13 o 
   5  18   3        2.38       -5.15     18.32 o 
   6  18   3       72.57       83.05     27.36 o 
   7  18   3       10.93        8.80     39.04 o 
   8  18   3        1.99       47.25     21.27 o 
 -10  19   3       52.29       18.87     31.88 o 
  -9  19   3        0.84      -22.19     22.19 o 
  -8  19   3       61.58       89.09     23.44 o 
  -7  19   3       45.91       28.87     16.61 o 
  -6  19   3      432.78      384.11     25.19 o 
  -5  19   3     1398.01     1234.20     42.80 o 
  -4  19   3      518.06      500.08     25.00 o 
  -3  19   3      638.77      625.24     22.57 o 
  -2  19   3       22.48       28.74     10.62 o 
  -1  19   3       60.04       65.39     14.38 o 
   0  19   3      201.32      221.90     18.36 o 
   1  19   3       80.61       71.53     16.27 o 
   2  19   3       34.58       56.01     24.70 o 
   3  19   3       42.97       23.69     18.83 o 
   4  19   3      277.66      270.17     69.60 o 
   5  19   3        7.33       11.58     20.97 o 
   6  19   3       59.04       56.92     39.61 o 
   7  19   3      182.47      231.40     35.41 o 
   8  19   3      241.23      257.33     32.94 o 
 -10  20   3        7.67       13.40     19.07 o 
  -9  20   3      127.84      142.63     25.37 o 
  -8  20   3       70.21       97.22     18.89 o 
  -7  20   3      185.39      151.88     30.81 o 
  -6  20   3       16.49       20.44     26.20 o 
  -5  20   3      644.41      580.48     40.73 o 
  -4  20   3     2263.99     2193.32     41.23 o 
  -3  20   3      492.85      470.36     21.65 o 
  -2  20   3      440.89      460.32     22.09 o 
  -1  20   3      934.89      908.62     31.06 o 
   0  20   3        0.02       -5.59     14.54 o 
   1  20   3       11.49       39.01     14.21 o 
   2  20   3      186.73      191.71     22.79 o 
   3  20   3       73.01       40.55     22.21 o 
   4  20   3       24.68       11.57     20.49 o 
   5  20   3       31.15       63.67     27.72 o 
   6  20   3       13.09      -24.39     24.39 o 
   7  20   3       18.78       -5.37     24.95 o 
   8  20   3      146.59      170.06     34.53 o 
 -10  21   3      126.37      157.78     27.64 o 
  -9  21   3      114.05      172.61     36.55 o 
  -8  21   3        2.04       -3.47     19.34 o 
  -7  21   3       49.48       34.65     21.41 o 
  -6  21   3       16.66       14.75     19.57 o 
  -5  21   3       37.23       52.92     21.71 o 
  -4  21   3       19.26       29.51     13.44 o 
  -3  21   3      644.16      633.04     23.37 o 
  -2  21   3      194.71      220.55     16.64 o 
  -1  21   3       90.40      126.29     18.58 o 
   0  21   3        0.90       19.01     14.63 o 
   1  21   3      584.39      521.09     31.06 o 
   2  21   3       34.85        7.28     17.87 o 
   3  21   3        4.61       15.77     19.46 o 
   4  21   3      101.87       70.50     24.96 o 
   5  21   3      605.08      554.32     45.38 o 
   6  21   3       57.49       52.69     26.03 o 
   7  21   3       94.16       64.73     48.26 o 
   8  21   3      108.59      109.20     26.40 o 
 -10  22   3       28.94       52.89     21.28 o 
  -9  22   3        9.10       -7.42     16.09 o 
  -8  22   3      115.19      107.37     19.90 o 
  -7  22   3       20.57       11.65     16.70 o 
  -6  22   3        2.37       10.81     20.55 o 
  -5  22   3      309.18      293.86     26.55 o 
  -4  22   3      264.60      301.46     26.53 o 
  -3  22   3      359.11      319.55     22.32 o 
  -2  22   3      190.66      160.69     18.39 o 
  -1  22   3       52.65       45.15     22.79 o 
   0  22   3      214.03      192.99     21.62 o 
   1  22   3        0.45       18.02     18.55 o 
   2  22   3      288.27      300.00     53.95 o 
   3  22   3        2.27      -12.39     18.81 o 
   4  22   3        5.05      -19.68     22.45 o 
   5  22   3       10.06        3.81     28.50 o 
   6  22   3       10.38      -21.27     21.27 o 
   7  22   3       37.54       -7.15     51.09 o 
  -9  23   3        5.75       40.33     21.16 o 
  -8  23   3      201.51      210.68     30.55 o 
  -7  23   3       23.71      -13.59     13.59 o 
  -6  23   3       35.84       32.08     27.84 o 
  -5  23   3       13.36       35.07     24.41 o 
  -4  23   3       34.48       12.37     13.49 o 
  -3  23   3       21.23       48.13     15.57 o 
  -2  23   3       24.73       19.84     13.66 o 
  -1  23   3      629.84      614.06     46.81 o 
   0  23   3      478.86      505.86     30.70 o 
   1  23   3      277.49      252.36     29.03 o 
   2  23   3       52.25       59.94     21.74 o 
   3  23   3      340.59      327.21     34.48 o 
   4  23   3       47.39       35.35     21.29 o 
   5  23   3        4.22      -10.61     22.96 o 
   6  23   3       91.14       64.01     27.96 o 
   7  23   3       87.99       98.82     32.92 o 
  -9  24   3       55.46       82.49     45.01 o 
  -8  24   3      284.22      297.96     34.80 o 
  -7  24   3        1.27       24.52     21.35 o 
  -6  24   3      140.10      148.65     27.07 o 
  -5  24   3      438.32      376.86     36.40 o 
  -4  24   3        4.32        7.85     14.30 o 
  -3  24   3        0.02        3.98     18.45 o 
  -2  24   3        0.24       -2.71     15.88 o 
  -1  24   3      157.27      185.55     37.89 o 
   0  24   3      492.08      501.74     39.01 o 
   1  24   3      149.90       91.76     23.33 o 
   2  24   3      288.60      223.84     30.37 o 
   3  24   3      195.24      191.55     29.29 o 
   4  24   3      120.64      138.86     30.96 o 
   5  24   3       44.57       54.55     27.52 o 
   6  24   3        3.27       17.42     26.11 o 
   7  24   3        3.95       56.46     29.35 o 
  -9  25   3        8.83       65.28     48.64 o 
  -8  25   3      264.20      369.63     46.11 o 
  -7  25   3       69.54       82.60     28.11 o 
  -6  25   3       10.24        8.95     29.68 o 
  -5  25   3       57.84       73.17     25.71 o 
  -4  25   3       19.53       37.90     20.37 o 
  -3  25   3        0.11       16.65     20.44 o 
  -2  25   3      325.52      341.99     27.87 o 
  -1  25   3      434.39      427.19     30.99 o 
   0  25   3       26.18       37.16     20.82 o 
   1  25   3      139.83      122.40     24.58 o 
   2  25   3        8.80       26.46     21.68 o 
   3  25   3        8.92       12.69     19.46 o 
   4  25   3      276.95      341.85     37.88 o 
   5  25   3      561.94      589.81     49.45 o 
   6  25   3        1.21      -10.06     25.34 o 
  -8  26   3       78.27       81.63     35.38 o 
  -7  26   3       52.27      140.17     35.53 o 
  -6  26   3        8.90       16.72     23.25 o 
  -5  26   3       51.55       49.44     22.60 o 
  -4  26   3      197.10      150.63     27.72 o 
  -3  26   3      122.95      114.45     25.27 o 
  -2  26   3       45.92       73.48     22.69 o 
  -1  26   3      197.37      162.46     23.17 o 
   0  26   3      348.04      342.48     34.85 o 
   1  26   3      253.53      215.15     29.85 o 
   2  26   3        0.15       25.68     22.27 o 
   3  26   3       49.10       53.05     23.61 o 
   4  26   3       11.70       19.08     23.39 o 
   5  26   3       32.76       33.44     27.11 o 
   6  26   3       41.06       33.64     27.62 o 
  -8  27   3        5.99       52.28     30.92 o 
  -7  27   3      252.44      320.70     37.50 o 
  -6  27   3        8.09       20.82     20.11 o 
  -5  27   3       25.00       10.09     33.88 o 
  -4  27   3      269.44      219.20     31.35 o 
  -3  27   3       64.35       98.18     26.31 o 
  -2  27   3       11.38       15.21     20.66 o 
  -1  27   3      119.07      114.94     22.83 o 
   0  27   3        0.04        2.85     23.35 o 
   1  27   3        3.30       12.60     21.07 o 
   2  27   3       76.92       39.41     24.76 o 
   3  27   3      240.93      242.49     34.63 o 
   4  27   3        5.00       15.08     43.26 o 
   5  27   3      688.55      660.16     51.79 o 
   6  27   3       73.09       34.72     26.86 o 
  -7  28   3        0.32       42.71     33.24 o 
  -6  28   3      161.10      202.94     33.72 o 
  -5  28   3        7.92       -7.54     14.54 o 
  -4  28   3       10.63       27.70     20.09 o 
  -3  28   3       76.85       94.35     30.91 o 
  -2  28   3       17.57       15.59     20.87 o 
  -1  28   3       50.91       34.94     18.32 o 
   0  28   3      346.96      311.05     34.66 o 
   1  28   3      412.90      407.55     38.17 o 
   2  28   3      153.17      126.00     30.77 o 
   3  28   3       90.20      136.57     28.22 o 
   4  28   3        2.99       12.50     35.55 o 
   5  28   3        0.07       -8.55     26.68 o 
  -7  29   3       11.35       28.27     21.09 o 
  -6  29   3       10.42        9.31     30.56 o 
  -5  29   3       43.51       26.25     38.65 o 
  -4  29   3      292.95      291.25     45.46 o 
  -3  29   3       97.46       81.40     24.16 o 
  -2  29   3       10.74      -12.76     19.20 o 
  -1  29   3       13.48       15.72     21.08 o 
   0  29   3        0.07       22.97     18.11 o 
   1  29   3      724.22      787.89     49.40 o 
   2  29   3      198.89      230.33     33.85 o 
   3  29   3      268.71      256.55     43.65 o 
   4  29   3       13.72       32.29     28.50 o 
   5  29   3        0.73       15.23     24.42 o 
  -6  30   3      109.81      146.29     29.33 o 
  -5  30   3      128.00      103.39     34.66 o 
  -4  30   3        1.93        0.22     20.31 o 
  -3  30   3       12.49       36.78     19.31 o 
  -2  30   3        0.00        0.50     27.26 o 
  -1  30   3        2.87       -2.87     21.05 o 
   0  30   3       74.33       70.18     21.13 o 
   1  30   3       40.39       48.47     25.20 o 
   2  30   3        5.11       26.68     25.41 o 
   3  30   3        1.37      -15.28     23.77 o 
   4  30   3      672.71      807.74    124.07 o 
  -6  31   3       14.31       16.53     37.64 o 
  -5  31   3       68.99       57.31     37.38 o 
  -4  31   3       59.36       40.01     24.42 o 
  -3  31   3       25.09       37.07     42.31 o 
  -2  31   3        1.93       18.42     22.37 o 
  -1  31   3        1.36       42.77     39.97 o 
   0  31   3       14.96       20.58     18.82 o 
   1  31   3       95.79      103.12     29.53 o 
   2  31   3       16.97       53.18     24.09 o 
   3  31   3      551.73      612.10     54.55 o 
  -5  32   3       65.71       40.13     23.82 o 
  -4  32   3        7.49       61.47     28.55 o 
  -3  32   3       78.23       82.11     36.82 o 
  -2  32   3       52.06       60.20     24.89 o 
  -1  32   3       45.49       57.70     22.43 o 
   0  32   3       10.55      -15.67     21.11 o 
   1  32   3       35.05       58.84     18.68 o 
   2  32   3      151.87      148.96     63.82 o 
  -4  33   3      143.37      164.33     36.61 o 
  -3  33   3        0.17       15.40     22.80 o 
  -2  33   3        0.68        6.91     22.36 o 
  -1  33   3       27.98       39.06     26.17 o 
   0  33   3        5.74       16.62     29.10 o 
   1  33   3        4.86       29.03     20.31 o 
  -2  34   3        2.04      -51.49     51.49 o 
  -1  34   3       40.38       58.66     23.32 o 
 -13   0   4        8.94       59.39     66.70 o 
 -12   0   4       70.42       88.67     35.90 o 
 -11   0   4        1.97        1.26     27.46 o 
 -10   0   4        0.41       10.05     27.06 o 
  -9   0   4       90.98      132.62     26.65 o 
  -8   0   4       18.92       36.30     17.93 o 
  -7   0   4     1647.34     1498.72     68.25 o 
  -6   0   4       10.35       23.99     19.41 o 
  -5   0   4        2.98       -6.78      6.78 o 
  -4   0   4     1540.51     1417.10     24.30 o 
  -2   0   4     2440.03     2285.73     50.79 o 
  -1   0   4      428.10      377.21     16.65 o 
   0   0   4     6061.52     6071.55    106.04 o 
   1   0   4    10309.00    10396.91    178.95 o 
   3   0   4      142.34      176.70     24.26 o 
   4   0   4      214.81      215.01     46.54 o 
   5   0   4       11.98      -11.30     21.39 o 
   6   0   4      244.47      239.25     38.33 o 
   7   0   4        0.00      -12.63     37.31 o 
   8   0   4       30.32      -11.69     41.33 o 
   9   0   4       36.95       45.54     58.29 o 
  10   0   4       65.29      123.49     56.65 o 
 -13   1   4        1.19       73.85     26.36 o 
 -12   1   4        7.78       37.63     24.72 o 
 -11   1   4        0.07        8.15     19.66 o 
 -10   1   4      189.29      191.93     25.71 o 
  -9   1   4       94.18       72.67     16.70 o 
  -8   1   4      158.70      180.28     17.64 o 
  -7   1   4        0.03       -7.34      7.34 o 
  -6   1   4        5.62       18.02      9.93 o 
  -5   1   4     1456.53     1557.49     19.99 o 
  -4   1   4       35.29       36.01      5.43 o 
  -3   1   4      128.78      140.95     14.01 o 
  -2   1   4       62.03       76.82     11.10 o 
  -1   1   4     1090.77     1067.90     19.59 o 
   0   1   4       47.69       71.78      6.81 o 
   1   1   4      201.09      201.68     12.98 o 
   2   1   4     1044.56     1097.18     81.24 o 
   3   1   4        5.22       17.72     12.27 o 
   4   1   4      104.57      115.80     18.07 o 
   5   1   4      335.42      388.53     29.56 o 
   6   1   4       60.19       63.16     19.64 o 
   7   1   4      110.56      138.15     27.48 o 
   8   1   4       60.78       44.64     37.20 o 
   9   1   4        8.82        8.21     35.80 o 
  10   1   4       86.56       40.61     41.76 o 
 -13   2   4       25.00       70.12     23.13 o 
 -12   2   4       52.25       45.29     24.07 o 
 -11   2   4       13.35       49.09     21.81 o 
 -10   2   4      152.58      156.83     22.49 o 
  -9   2   4      598.19      598.79     39.51 o 
  -8   2   4      673.83      659.23     31.87 o 
  -7   2   4       11.60       37.24     10.76 o 
  -6   2   4      391.58      408.27     17.57 o 
  -5   2   4     1018.10     1032.87     16.79 o 
  -4   2   4       29.93       27.78      6.68 o 
  -3   2   4      763.79      847.60     39.24 o 
  -2   2   4      440.00      382.58     15.05 o 
  -1   2   4     1629.29     1600.38     28.87 o 
   0   2   4      905.51      954.59     18.68 o 
   1   2   4        0.31       -0.23     11.86 o 
   2   2   4       51.46       76.30     11.47 o 
   3   2   4       22.06       22.51     10.25 o 
   4   2   4      877.65      970.32     34.36 o 
   5   2   4       86.72       67.50     19.01 o 
   6   2   4       56.58       64.31     19.82 o 
   7   2   4      158.88      143.64     28.91 o 
   8   2   4       50.48       97.45     36.54 o 
   9   2   4       73.69       56.78     50.11 o 
  10   2   4       30.98      137.45     69.02 o 
 -13   3   4        7.75      -73.19     73.19 o 
 -12   3   4        6.45      -35.73     35.73 o 
 -11   3   4      474.37      415.98     36.20 o 
 -10   3   4       51.64       39.18     15.07 o 
  -9   3   4      295.09      281.64     19.37 o 
  -8   3   4       85.21      109.75     15.25 o 
  -7   3   4        1.82      -10.08     10.08 o 
  -6   3   4      325.98      372.47     16.82 o 
  -5   3   4      309.29      289.22     10.29 o 
  -4   3   4      361.17      366.44     11.07 o 
  -3   3   4     2099.50     2180.31     26.12 o 
  -2   3   4      835.91      857.34     19.61 o 
  -1   3   4        7.18        4.89      8.86 o 
   0   3   4      330.44      318.31     10.85 o 
   1   3   4     3085.68     3262.51     49.81 o 
   2   3   4     1784.56     1809.09     38.62 o 
   3   3   4      595.96      600.32     23.49 o 
   4   3   4       32.81       35.33     15.16 o 
   5   3   4      133.57      201.47     17.83 o 
   6   3   4        5.74       15.24     13.55 o 
   7   3   4      363.00      358.26     25.43 o 
   8   3   4      101.05      102.72     40.65 o 
   9   3   4      465.77      601.13    143.83 o 
  10   3   4        5.56      -18.16     43.23 o 
 -12   4   4        5.75      -15.61     43.06 o 
 -11   4   4      135.51      158.08     43.15 o 
 -10   4   4       93.88      101.04     19.16 o 
  -9   4   4        3.83       16.32     12.89 o 
  -8   4   4       50.67       45.21     13.52 o 
  -7   4   4       50.26       16.70     11.56 o 
  -6   4   4      870.47      873.15     19.96 o 
  -5   4   4      149.08      176.72      8.03 o 
  -4   4   4      362.77      373.03     10.43 o 
  -3   4   4      380.53      418.80     12.01 o 
  -2   4   4       16.23       27.22      6.37 o 
  -1   4   4     1072.48     1078.82     44.81 o 
   0   4   4       16.38       33.34     17.76 o 
   1   4   4      216.30      262.59     12.38 o 
   2   4   4      724.84      718.82     30.36 o 
   3   4   4        2.88        5.34     10.41 o 
   4   4   4      351.93      347.99     19.94 o 
   5   4   4      108.93      111.43     19.04 o 
   6   4   4      124.12      140.38     20.50 o 
   7   4   4      222.08      190.96     27.04 o 
   8   4   4       47.54       31.14     24.85 o 
   9   4   4       45.84      101.92     48.58 o 
  10   4   4        0.63       -1.70     46.39 o 
 -12   5   4      555.18      555.31     42.93 o 
 -11   5   4      754.63      767.17     44.49 o 
 -10   5   4       84.78      102.78     20.39 o 
  -9   5   4       14.17        4.71     14.58 o 
  -8   5   4      279.68      278.30     19.47 o 
  -7   5   4      155.39      140.89     15.01 o 
  -6   5   4      932.04      927.76     20.79 o 
  -5   5   4      713.00      760.42     17.49 o 
  -4   5   4      561.71      512.62     20.21 o 
  -3   5   4      286.54      343.57     11.35 o 
  -2   5   4      159.57      183.02      7.42 o 
  -1   5   4      193.49      213.61     19.07 o 
   0   5   4      218.90      244.12     21.35 o 
   1   5   4      604.06      649.37     17.64 o 
   2   5   4      638.18      659.51     17.30 o 
   3   5   4     1611.10     1728.14     31.32 o 
   4   5   4      248.77      239.11     22.04 o 
   5   5   4      463.22      467.12     37.44 o 
   6   5   4      151.19      151.65     31.29 o 
   7   5   4        1.43        7.48     21.40 o 
   8   5   4        2.11       21.93     21.50 o 
   9   5   4       38.49       23.24     36.87 o 
 -12   6   4       65.91      102.58     39.58 o 
 -11   6   4        0.15      -30.34     30.34 o 
 -10   6   4       20.76       10.25     20.81 o 
  -9   6   4       44.61       23.55     23.61 o 
  -8   6   4      612.68      628.85     25.31 o 
  -7   6   4       85.12       65.97     13.60 o 
  -6   6   4      367.22      399.23     16.11 o 
  -5   6   4     1309.46     1369.47     29.39 o 
  -4   6   4      209.41      239.44     12.06 o 
  -3   6   4     2636.55     2887.66     33.51 o 
  -2   6   4      641.46      663.95     20.72 o 
  -1   6   4       19.32       49.14     10.79 o 
   0   6   4      315.20      367.55      9.32 o 
   1   6   4      134.90      140.20      7.95 o 
   2   6   4       64.31       77.67      9.00 o 
   3   6   4      609.74      655.70     21.69 o 
   4   6   4      828.72      882.70     35.19 o 
   5   6   4      880.87      852.95     37.20 o 
   6   6   4      126.87      154.68     24.09 o 
   7   6   4      198.55      205.68     30.34 o 
   8   6   4      126.90      137.14     28.31 o 
   9   6   4       49.92       45.16     41.78 o 
 -12   7   4      217.22      217.74     31.12 o 
 -11   7   4        9.57        7.13     26.01 o 
 -10   7   4       32.95       25.69     18.32 o 
  -9   7   4       33.97        8.38     22.41 o 
  -8   7   4      513.94      529.09     25.51 o 
  -7   7   4        2.01       -2.44     12.21 o 
  -6   7   4        0.40       -6.92      6.92 o 
  -5   7   4      650.85      680.36     17.08 o 
  -4   7   4      142.38      165.71     12.88 o 
  -3   7   4      447.20      516.03     17.07 o 
  -2   7   4      293.11      308.78     10.63 o 
  -1   7   4       45.37       67.51      7.39 o 
   0   7   4     2446.34     2602.28     30.49 o 
   1   7   4      722.91      794.79     30.19 o 
   2   7   4     1106.04     1153.01     24.63 o 
   3   7   4      170.78      171.45     19.70 o 
   4   7   4      558.45      549.80     31.11 o 
   5   7   4      297.45      280.90     26.38 o 
   6   7   4      341.19      341.59     29.86 o 
   7   7   4       72.74       79.05     26.32 o 
   8   7   4      442.60      521.05     54.44 o 
   9   7   4       50.48       69.81     37.72 o 
 -12   8   4        3.08      -13.10     23.12 o 
 -11   8   4       11.17       31.28     25.01 o 
 -10   8   4       34.49       42.44     19.39 o 
  -9   8   4      453.87      506.99     47.76 o 
  -8   8   4     1185.97     1182.95     33.61 o 
  -7   8   4       15.24       12.27     15.67 o 
  -6   8   4       63.36       83.75      8.68 o 
  -5   8   4      290.17      294.71     14.43 o 
  -4   8   4     2814.56     2813.81     32.41 o 
  -3   8   4      143.29      165.08     13.12 o 
  -2   8   4     3170.97     3283.18     39.52 o 
  -1   8   4       37.73       54.66      5.88 o 
   0   8   4      123.26      119.01      7.62 o 
   1   8   4     2165.66     2388.19     32.22 o 
   2   8   4      249.75      305.87     16.03 o 
   3   8   4        0.27       -5.20     10.00 o 
   4   8   4      346.56      336.88     21.96 o 
   5   8   4      179.29      190.14     23.31 o 
   6   8   4      135.00      195.13     28.66 o 
   7   8   4       85.00       23.88     31.10 o 
   8   8   4        0.46      -12.98     22.71 o 
   9   8   4        0.02      -27.23     27.94 o 
 -12   9   4        2.72       40.54     27.41 o 
 -11   9   4        0.08      -20.15     24.24 o 
 -10   9   4      955.29      912.78     42.55 o 
  -9   9   4       16.43       26.58     18.58 o 
  -8   9   4      210.42      227.57     18.86 o 
  -7   9   4        1.50      -10.20     12.61 o 
  -6   9   4        9.79       18.53      7.43 o 
  -5   9   4      270.71      287.50     17.90 o 
  -4   9   4       13.66       24.17      5.53 o 
  -3   9   4       30.66       42.28     12.27 o 
  -2   9   4     2210.19     2373.45     32.61 o 
  -1   9   4     1155.72     1153.58     20.52 o 
   0   9   4      185.80      183.75      9.72 o 
   1   9   4      294.63      321.41     16.94 o 
   2   9   4      104.00      114.27     21.63 o 
   3   9   4     2615.21     2554.01     57.71 o 
   4   9   4     2355.44     2257.11     45.70 o 
   5   9   4        1.51      -15.42     15.42 o 
   6   9   4      118.62      107.58     27.14 o 
   7   9   4        9.40      -28.15     28.15 o 
   8   9   4      105.80      140.75     31.15 o 
   9   9   4      235.27      244.95     42.50 o 
 -12  10   4       33.84       48.24     28.50 o 
 -11  10   4       55.23       66.06     26.53 o 
 -10  10   4      220.72      217.59     26.33 o 
  -9  10   4        1.29        1.88     17.32 o 
  -8  10   4      177.26      174.42     17.54 o 
  -7  10   4       72.97       81.53     14.65 o 
  -6  10   4       28.14       38.34     10.20 o 
  -5  10   4      767.58      769.02     25.23 o 
  -4  10   4     1198.19     1231.40     19.34 o 
  -3  10   4      182.31      236.25     35.05 o 
  -2  10   4     1254.17     1341.11     28.36 o 
  -1  10   4      220.81      145.58     11.51 o 
   0  10   4      823.68      828.51     20.04 o 
   1  10   4      627.89      652.94     20.03 o 
   2  10   4      411.68      453.10     23.46 o 
   3  10   4       91.69      109.09     20.03 o 
   4  10   4      405.59      424.56     26.95 o 
   5  10   4      247.47      255.46     23.18 o 
   6  10   4      374.14      380.78     37.77 o 
   7  10   4       19.05       20.86     35.49 o 
   8  10   4       26.83       37.76     31.33 o 
   9  10   4       22.27       85.19     36.27 o 
 -12  11   4       10.69        5.15     45.00 o 
 -11  11   4       16.43       34.36     23.42 o 
 -10  11   4      312.38      278.80     29.04 o 
  -9  11   4        4.77       -4.32     17.17 o 
  -8  11   4      110.12      112.64     16.59 o 
  -7  11   4        1.82      -12.46     12.46 o 
  -6  11   4     1674.24     1626.44     42.07 o 
  -5  11   4      230.55      226.26     17.58 o 
  -4  11   4        8.98       17.84      6.64 o 
  -3  11   4      223.89      218.60     16.83 o 
  -2  11   4      474.18      480.87     17.79 o 
  -1  11   4      713.68      780.70     21.93 o 
   0  11   4     1747.23     1817.45     31.52 o 
   1  11   4      599.59      571.47     20.18 o 
   2  11   4       24.50       25.85     11.32 o 
   3  11   4       14.86        3.53     14.51 o 
   4  11   4     2112.36     2030.17     48.72 o 
   5  11   4       42.59       42.55     16.35 o 
   6  11   4       80.49       59.16     24.54 o 
   7  11   4       78.83       69.07     26.75 o 
   8  11   4      255.90      240.27     62.33 o 
   9  11   4       13.98      -20.98     32.60 o 
 -12  12   4       56.24      -14.31     27.54 o 
 -11  12   4       34.54       38.48     37.26 o 
 -10  12   4       63.71       45.82     20.23 o 
  -9  12   4        2.99       -7.94     16.27 o 
  -8  12   4       14.26       29.84     17.10 o 
  -7  12   4      122.94       95.41     13.70 o 
  -6  12   4     1296.10     1259.46     38.92 o 
  -5  12   4     1339.86     1254.04     28.93 o 
  -4  12   4        0.46       -4.40      6.89 o 
  -3  12   4      126.27      108.20     14.57 o 
  -2  12   4      318.10      317.57     16.34 o 
  -1  12   4     1163.07     1163.09     40.96 o 
   0  12   4      599.39      632.12     31.65 o 
   1  12   4      187.44      173.95     13.91 o 
   2  12   4       14.79       20.64     12.88 o 
   3  12   4      150.12      103.43     19.71 o 
   4  12   4      196.20      206.28     21.29 o 
   5  12   4      159.77      137.77     20.76 o 
   6  12   4       13.81      -11.23     16.65 o 
   7  12   4       71.67       54.70     27.29 o 
   8  12   4       53.97       64.68     43.50 o 
   9  12   4        0.37       -3.07     32.04 o 
 -12  13   4       17.06        7.95     24.82 o 
 -11  13   4       26.61       44.67     26.33 o 
 -10  13   4       65.07       35.84     19.90 o 
  -9  13   4      385.20      389.12     30.30 o 
  -8  13   4      472.59      400.00     28.20 o 
  -7  13   4     1096.76     1099.61     29.38 o 
  -6  13   4      934.99      916.22     33.69 o 
  -5  13   4      360.55      390.51     24.67 o 
  -4  13   4      255.72      265.43     13.23 o 
  -3  13   4      272.51      296.83     18.55 o 
  -2  13   4       22.00       27.64     11.02 o 
  -1  13   4      391.10      418.88     18.34 o 
   0  13   4      168.01      185.75     14.90 o 
   1  13   4       94.33       77.01     13.03 o 
   2  13   4      264.55      277.45     23.87 o 
   3  13   4     1964.62     1719.35     85.82 o 
   4  13   4      530.99      489.42     29.25 o 
   5  13   4      209.06      216.55     26.36 o 
   6  13   4      527.63      556.31     38.37 o 
   7  13   4       81.43      143.88     36.99 o 
   8  13   4      246.25      269.74     45.31 o 
   9  13   4       24.66       -4.16     31.42 o 
 -11  14   4       19.03       35.93     25.88 o 
 -10  14   4        0.00       32.58     18.83 o 
  -9  14   4        0.00      -10.43     20.56 o 
  -8  14   4      114.53       84.99     18.52 o 
  -7  14   4      172.85      203.06     16.57 o 
  -6  14   4      219.44      243.63     21.42 o 
  -5  14   4      152.31      159.99     15.09 o 
  -4  14   4      376.24      370.09     16.81 o 
  -3  14   4      329.83      361.12     19.10 o 
  -2  14   4       31.32       44.13     10.54 o 
  -1  14   4      507.40      525.83     22.97 o 
   0  14   4      153.66      153.20     14.07 o 
   1  14   4      392.99      391.12     22.93 o 
   2  14   4      197.35      207.20     20.50 o 
   3  14   4       27.45       22.05     13.76 o 
   4  14   4      186.68      173.92     20.83 o 
   5  14   4      192.66      210.05     26.50 o 
   6  14   4       29.77       34.75     19.41 o 
   7  14   4       20.63        0.50     30.87 o 
   8  14   4       89.62      110.54     62.04 o 
   9  14   4        9.00        7.86     27.54 o 
 -11  15   4      140.77      150.25     30.46 o 
 -10  15   4       67.19       57.46     19.91 o 
  -9  15   4       39.40       21.85     17.46 o 
  -8  15   4     1153.47     1135.38     37.81 o 
  -7  15   4       37.89       49.28     12.70 o 
  -6  15   4        1.80        4.14     13.22 o 
  -5  15   4     3482.35     3418.15     55.70 o 
  -4  15   4      199.77      188.51     14.81 o 
  -3  15   4        1.68       -2.76     10.96 o 
  -2  15   4      493.67      531.57     29.96 o 
  -1  15   4       43.52       35.34     12.34 o 
   0  15   4       83.63      106.93     16.67 o 
   1  15   4        0.88        3.02     12.70 o 
   2  15   4        0.69        4.07      6.64 o 
   3  15   4     1345.23     1256.22     75.43 o 
   4  15   4       88.03       65.29     15.71 o 
   5  15   4       48.88       46.35     18.85 o 
   6  15   4      885.80      871.16     39.26 o 
   7  15   4       16.99       28.60     32.13 o 
   8  15   4       28.99       -9.57     31.41 o 
 -11  16   4      112.47       85.73     41.65 o 
 -10  16   4        5.75       31.06     18.89 o 
  -9  16   4        1.01        8.37     16.27 o 
  -8  16   4       10.15        6.68     17.74 o 
  -7  16   4      291.21      313.22     33.82 o 
  -6  16   4      223.08      268.86     24.38 o 
  -5  16   4      673.69      754.98     38.54 o 
  -4  16   4       10.77       18.93     12.65 o 
  -3  16   4       10.87       13.60     10.80 o 
  -2  16   4      133.83      131.99     20.24 o 
  -1  16   4      297.01      313.75     20.52 o 
   0  16   4        0.34       -0.52     17.65 o 
   1  16   4       21.16       44.20     14.66 o 
   2  16   4       55.79       42.95     12.66 o 
   3  16   4        1.64       15.75     14.13 o 
   4  16   4      453.99      459.44     44.39 o 
   5  16   4       57.32       39.54     19.11 o 
   6  16   4        2.34       49.93     18.71 o 
   7  16   4        4.47       -0.08     24.19 o 
   8  16   4       56.28       30.89     39.26 o 
 -11  17   4        0.29        7.46     20.85 o 
 -10  17   4        0.02       -1.20     32.69 o 
  -9  17   4       86.06       78.85     28.16 o 
  -8  17   4      187.08      178.66     25.19 o 
  -7  17   4       19.97       31.32     22.91 o 
  -6  17   4       16.16       -6.32     18.46 o 
  -5  17   4     3319.44     3193.98     55.07 o 
  -4  17   4        6.87       23.49     15.56 o 
  -3  17   4      315.68      279.86     21.29 o 
  -2  17   4      291.45      322.47     25.01 o 
  -1  17   4      278.53      325.13     32.87 o 
   0  17   4        8.93        7.10     13.10 o 
   1  17   4       13.36       -8.34     10.94 o 
   2  17   4      369.94      358.81     25.03 o 
   3  17   4      356.54      390.38     30.35 o 
   4  17   4       10.08        1.73     15.50 o 
   5  17   4       21.71       27.57     15.53 o 
   6  17   4      162.23      151.65     29.50 o 
   7  17   4      193.65      224.74     36.32 o 
   8  17   4       23.02       -3.68     61.50 o 
 -11  18   4       20.41       72.76     22.16 o 
 -10  18   4        0.36        8.99     20.22 o 
  -9  18   4      143.47      179.92     21.40 o 
  -8  18   4       36.86       61.35     24.05 o 
  -7  18   4       62.29       38.15     23.80 o 
  -6  18   4       50.14       59.31     23.16 o 
  -5  18   4        0.05      -15.12     15.12 o 
  -4  18   4      477.10      497.53     26.89 o 
  -3  18   4       17.86        9.08     12.01 o 
  -2  18   4      172.56      173.81     21.63 o 
  -1  18   4      133.51      136.35     17.72 o 
   0  18   4       43.57       21.18      9.50 o 
   1  18   4     1902.07     1909.90     56.34 o 
   2  18   4        3.73       10.06     14.00 o 
   3  18   4     1125.08     1134.24     49.04 o 
   4  18   4      479.67      499.65     35.59 o 
   5  18   4       86.56       63.14     22.72 o 
   6  18   4        3.82      -18.72     20.35 o 
   7  18   4      155.22      229.70     32.10 o 
   8  18   4       84.91       67.33     41.50 o 
 -11  19   4       27.68      105.45     34.87 o 
 -10  19   4       56.22       38.55     20.40 o 
  -9  19   4        1.65       25.40     35.26 o 
  -8  19   4        0.39      -15.46     20.72 o 
  -7  19   4      126.38      110.05     26.57 o 
  -6  19   4      235.10      183.72     28.64 o 
  -5  19   4      362.32      331.45     25.71 o 
  -4  19   4      709.28      772.20     50.12 o 
  -3  19   4       31.81       48.42     13.28 o 
  -2  19   4      293.41      284.42     33.46 o 
  -1  19   4        0.20       -3.14     12.81 o 
   0  19   4      438.24      381.70     24.85 o 
   1  19   4      461.73      459.05     26.70 o 
   2  19   4     1124.16     1059.85     41.48 o 
   3  19   4       30.76       51.86     17.62 o 
   4  19   4      387.08      371.28     36.28 o 
   5  19   4       44.37       46.50     21.24 o 
   6  19   4       10.35      -31.15     35.22 o 
   7  19   4       59.08       73.47     25.22 o 
   8  19   4        7.11       18.86     24.91 o 
 -10  20   4       64.63       64.67     42.33 o 
  -9  20   4       49.01       24.44     22.86 o 
  -8  20   4       48.95       42.46     25.32 o 
  -7  20   4      164.45      163.86     28.99 o 
  -6  20   4      167.42      162.20     27.48 o 
  -5  20   4       66.93       55.20     20.88 o 
  -4  20   4       66.24       47.68     21.78 o 
  -3  20   4      192.94      187.63     18.83 o 
  -2  20   4       36.64       34.71     13.91 o 
  -1  20   4        4.58       10.23     25.01 o 
   0  20   4      370.60      365.61     24.02 o 
   1  20   4        2.45       -4.86     13.31 o 
   2  20   4       52.60       15.27     15.49 o 
   3  20   4      129.04      162.07     26.23 o 
   4  20   4        5.04        3.94     19.86 o 
   5  20   4       23.10       11.39     20.20 o 
   6  20   4       45.93       14.71     15.43 o 
   7  20   4        5.14       15.38     23.13 o 
 -10  21   4        7.22      -31.36     31.36 o 
  -9  21   4       86.32       63.31     25.35 o 
  -8  21   4      155.30      166.24     31.37 o 
  -7  21   4      299.48      261.64     33.62 o 
  -6  21   4      110.41      112.51     25.82 o 
  -5  21   4      936.39      821.28     44.39 o 
  -4  21   4      532.71      516.24     35.50 o 
  -3  21   4      412.53      364.56     22.22 o 
  -2  21   4      399.31      385.35     27.29 o 
  -1  21   4       12.51       24.77     15.90 o 
   0  21   4       11.97       -7.76     17.10 o 
   1  21   4       39.26       45.01     16.91 o 
   2  21   4       21.03       44.99     19.36 o 
   3  21   4      411.91      390.43     35.57 o 
   4  21   4      204.04      185.78     29.57 o 
   5  21   4       20.14       10.09     21.03 o 
   6  21   4        0.14      -12.15     17.97 o 
   7  21   4       51.99       88.71     28.50 o 
 -10  22   4       39.11       11.37     53.27 o 
  -9  22   4       35.74       66.45     27.14 o 
  -8  22   4       17.57       41.38     40.74 o 
  -7  22   4      120.57      109.56     26.98 o 
  -6  22   4       24.68       23.10     21.19 o 
  -5  22   4      330.68      268.77     32.07 o 
  -4  22   4      355.10      319.33     35.67 o 
  -3  22   4      451.75      420.13     30.23 o 
  -2  22   4        8.41       -2.21     15.82 o 
  -1  22   4      301.77      295.57     29.38 o 
   0  22   4      876.72      836.68     40.04 o 
   1  22   4      363.12      420.75     34.50 o 
   2  22   4       91.16      108.25     24.18 o 
   3  22   4      284.73      282.27     32.88 o 
   4  22   4        5.58       24.77     21.43 o 
   5  22   4        3.32       30.72     20.90 o 
   6  22   4       78.12       73.80     31.20 o 
   7  22   4       49.48       29.02     24.74 o 
  -9  23   4       14.30       44.62     25.92 o 
  -8  23   4      183.75      255.96     53.93 o 
  -7  23   4       13.35       12.81     21.13 o 
  -6  23   4        0.00       11.67     20.09 o 
  -5  23   4       93.07       99.05     24.31 o 
  -4  23   4       41.55       36.30     21.04 o 
  -3  23   4       13.86       23.77     16.01 o 
  -2  23   4      230.42      234.19     27.70 o 
  -1  23   4       15.61       18.38     15.60 o 
   0  23   4      241.57      240.40     27.93 o 
   1  23   4       85.60       88.01     26.14 o 
   2  23   4        0.84       31.88     19.32 o 
   3  23   4      322.65      286.23     32.60 o 
   4  23   4      118.85       97.96     25.46 o 
   5  23   4       41.59       82.44     24.18 o 
   6  23   4      213.18      220.41     36.12 o 
  -9  24   4      172.31      223.81     33.51 o 
  -8  24   4       35.34       10.49     24.41 o 
  -7  24   4        3.29       -0.73     21.40 o 
  -6  24   4      201.49      247.10     50.69 o 
  -5  24   4      128.06      100.84     26.49 o 
  -4  24   4        3.86       -8.39     18.36 o 
  -3  24   4      187.58      189.93     27.83 o 
  -2  24   4       10.98        3.36     16.81 o 
  -1  24   4      414.50      394.91     34.53 o 
   0  24   4       73.22       76.04     21.76 o 
   1  24   4       11.87       25.70     19.28 o 
   2  24   4       69.77       55.09     23.24 o 
   3  24   4       22.12        5.82     19.71 o 
   4  24   4       17.49       22.66     22.29 o 
   5  24   4        4.26       -3.71     22.84 o 
   6  24   4      112.66      127.29     30.18 o 
  -9  25   4        0.03       33.98     28.59 o 
  -8  25   4       17.42       61.22     25.30 o 
  -7  25   4       89.29       79.74     26.77 o 
  -6  25   4       23.03       55.78     39.16 o 
  -5  25   4       12.11      -18.13     18.13 o 
  -4  25   4        8.98       -6.43     20.01 o 
  -3  25   4      213.31      215.95     30.05 o 
  -2  25   4      163.39      179.58     23.24 o 
  -1  25   4        0.97       39.18     19.56 o 
   0  25   4      189.00      222.38     29.93 o 
   1  25   4      222.59      231.39     31.40 o 
   2  25   4        8.04       19.99     35.06 o 
   3  25   4       59.26       57.01     21.89 o 
   4  25   4      141.03      104.58     28.46 o 
   5  25   4        1.01       18.93     23.70 o 
   6  25   4        0.46       14.13     27.26 o 
  -8  26   4       86.13      108.97     26.39 o 
  -7  26   4       48.94       55.58     25.09 o 
  -6  26   4       16.44       28.05     28.51 o 
  -5  26   4        0.04      -19.17     19.17 o 
  -4  26   4       24.75       30.69     20.34 o 
  -3  26   4       32.30       31.24     26.73 o 
  -2  26   4       99.25       72.65     19.85 o 
  -1  26   4      104.80       82.87     23.37 o 
   0  26   4        9.03       10.93     18.84 o 
   1  26   4      223.67      228.61     48.71 o 
   2  26   4       25.20       36.02     26.96 o 
   3  26   4      444.99      441.90     51.54 o 
   4  26   4        2.21       27.25     23.52 o 
   5  26   4       98.26      147.17     32.14 o 
  -8  27   4       39.00       10.71     17.92 o 
  -7  27   4        0.27        3.84     43.21 o 
  -6  27   4        1.52       16.46     30.69 o 
  -5  27   4        1.64       23.55     20.46 o 
  -4  27   4       12.89       -6.41     22.57 o 
  -3  27   4        0.21       17.09     21.48 o 
  -2  27   4       17.78       17.74     18.00 o 
  -1  27   4       16.89        1.89     34.39 o 
   0  27   4        8.21       -8.45     17.93 o 
   1  27   4      181.54      185.38     28.67 o 
   2  27   4       36.79       12.87     23.14 o 
   3  27   4      102.81       96.21     33.18 o 
   4  27   4      244.19      248.92     35.77 o 
   5  27   4       85.27       81.56     27.36 o 
  -7  28   4      145.23      161.65     36.96 o 
  -6  28   4        1.81       -1.90     23.03 o 
  -5  28   4       31.94      -20.04     20.04 o 
  -4  28   4        0.51       -3.65     21.11 o 
  -3  28   4       68.51       52.41     23.83 o 
  -2  28   4       63.57       78.44     23.80 o 
  -1  28   4      170.01      190.36     26.12 o 
   0  28   4      221.71      182.27     29.43 o 
   1  28   4       70.08       91.45     25.46 o 
   2  28   4       69.29       50.64     26.30 o 
   3  28   4      103.71       89.69     26.66 o 
   4  28   4        0.03        3.08     23.10 o 
  -7  29   4      222.05      259.33     43.98 o 
  -6  29   4        0.25       11.26     21.85 o 
  -5  29   4        0.30       11.99     24.85 o 
  -4  29   4        8.15       -6.60     21.62 o 
  -3  29   4      165.54      172.27     30.30 o 
  -2  29   4       27.48       37.49     23.49 o 
  -1  29   4       70.06       65.39     20.14 o 
   0  29   4       62.41       44.96     33.55 o 
   1  29   4       27.65       41.99     24.63 o 
   2  29   4        0.23       -3.17     22.07 o 
   3  29   4       49.80       42.07     28.56 o 
   4  29   4       39.13       34.11     34.86 o 
  -6  30   4       15.15      -10.88     20.49 o 
  -5  30   4        0.00      -12.62     20.36 o 
  -4  30   4      105.18       79.88     26.89 o 
  -3  30   4       23.97       -6.86     22.56 o 
  -2  30   4        0.09       37.71     26.96 o 
  -1  30   4        3.03       38.59     20.89 o 
   0  30   4       29.46        4.16     22.18 o 
   1  30   4        0.11       27.44     22.76 o 
   2  30   4       58.72       21.04     24.77 o 
   3  30   4      118.38      152.40     32.01 o 
  -5  31   4        7.79       31.03     23.16 o 
  -4  31   4       21.97        3.47     22.55 o 
  -3  31   4       54.05       59.27     25.93 o 
  -2  31   4       85.44      113.52     26.68 o 
  -1  31   4        1.19      -12.78     19.84 o 
   0  31   4       33.09       -8.69     20.57 o 
   1  31   4       18.66       54.14     26.83 o 
   2  31   4       20.46       -1.82     26.14 o 
  -4  32   4       25.77       98.01     24.76 o 
  -3  32   4        0.30       19.81     23.24 o 
  -2  32   4      229.04      270.70     35.51 o 
  -1  32   4      293.20      304.86     38.45 o 
   0  32   4      479.03      474.39     46.52 o 
   1  32   4       11.55      -15.31     28.17 o 
  -3  33   4        6.87       43.15     19.86 o 
  -2  33   4       31.53       39.13     30.17 o 
  -1  33   4       20.62       61.55     22.02 o 
   0  33   4       17.56       -5.50     22.93 o 
 -13   1   5      182.46      171.58     28.73 o 
 -12   1   5       55.39       82.48     25.65 o 
 -11   1   5       11.51       13.75     23.69 o 
 -10   1   5       83.02       79.15     18.70 o 
  -9   1   5      382.22      363.59     26.72 o 
  -8   1   5      435.17      407.24     25.96 o 
  -7   1   5       21.31        7.47     12.50 o 
  -6   1   5      134.48      121.39     10.09 o 
  -5   1   5       86.67      113.63      9.44 o 
  -4   1   5       21.26       15.11      7.11 o 
  -3   1   5     3808.75     4141.75     73.31 o 
  -2   1   5     3867.78     4122.99     57.03 o 
  -1   1   5      328.31      386.82     12.76 o 
   0   1   5       53.27       74.43     17.01 o 
   1   1   5        2.73       12.22      7.96 o 
   2   1   5      341.34      427.25     31.65 o 
   3   1   5      293.52      293.10     34.41 o 
   4   1   5      123.24      151.99     31.38 o 
   5   1   5       31.11      -17.16     41.58 o 
   6   1   5       41.31       43.17     31.43 o 
   7   1   5      287.26      320.70     50.43 o 
   8   1   5      102.20      120.45     44.63 o 
   9   1   5      556.98      575.06     75.65 o 
 -13   2   5        9.25      -13.63     21.23 o 
 -12   2   5        8.42       34.37     32.49 o 
 -11   2   5      113.25      125.44     37.29 o 
 -10   2   5      113.32      139.01     20.97 o 
  -9   2   5       99.03       84.76     18.64 o 
  -8   2   5      588.76      592.04     35.92 o 
  -7   2   5       19.59        5.49     13.52 o 
  -6   2   5      234.92      241.30     14.00 o 
  -5   2   5        2.29       23.06      8.07 o 
  -4   2   5       22.39        8.14      6.28 o 
  -3   2   5      943.67     1037.40     49.53 o 
  -2   2   5     1181.60     1242.38     32.08 o 
  -1   2   5      235.28      225.64     10.42 o 
   0   2   5        0.64        2.25      6.63 o 
   1   2   5      177.21      195.73     15.45 o 
   2   2   5      766.82      801.93     28.53 o 
   3   2   5      828.42      686.85    144.76 o 
   4   2   5      342.21      393.76     32.97 o 
   5   2   5      374.74      310.78     60.81 o 
   6   2   5       14.57        0.31     43.68 o 
   7   2   5       71.73      168.33     42.46 o 
   8   2   5      470.60      525.46     83.56 o 
   9   2   5       34.74       23.56     48.60 o 
 -13   3   5      110.99       80.07     20.89 o 
 -12   3   5      464.02      501.83     56.25 o 
 -11   3   5       37.10        5.67     32.37 o 
 -10   3   5        0.66       16.69     16.82 o 
  -9   3   5        0.88       23.21     15.73 o 
  -8   3   5       63.68       61.41     16.27 o 
  -7   3   5     1171.77     1135.70     32.87 o 
  -6   3   5       20.49       42.17     18.94 o 
  -5   3   5     1217.84     1320.97     23.30 o 
  -4   3   5       93.96      101.74     10.45 o 
  -3   3   5      146.82      184.96     13.40 o 
  -2   3   5      836.42      908.51     24.75 o 
  -1   3   5      382.47      381.89     22.01 o 
   0   3   5     1482.36     1620.80     36.01 o 
   1   3   5      221.52      209.23     16.68 o 
   2   3   5      625.01      809.38     93.89 o 
   3   3   5      108.59      125.38     43.90 o 
   4   3   5      629.85      662.78     38.38 o 
   5   3   5        0.22        2.22     18.04 o 
   6   3   5       26.33       37.91     22.92 o 
   7   3   5      112.92       83.02     35.90 o 
   8   3   5        7.17       93.38     75.68 o 
   9   3   5      226.69      191.55     50.98 o 
 -13   4   5        3.87       15.73     25.18 o 
 -12   4   5        4.02       18.91     24.70 o 
 -11   4   5        0.06       10.21     20.73 o 
 -10   4   5      132.72       98.07     21.47 o 
  -9   4   5      205.01      220.06     26.51 o 
  -8   4   5       23.45       30.38     15.36 o 
  -7   4   5     1014.11      946.91     30.44 o 
  -6   4   5      144.05      147.13     21.16 o 
  -5   4   5      121.81      165.45     11.56 o 
  -4   4   5      830.10      919.74     17.47 o 
  -3   4   5       58.52       52.89      7.42 o 
  -2   4   5        0.18        6.43      7.74 o 
   0   4   5     1322.61     1361.50     88.79 o 
   1   4   5       25.05       35.45      9.13 o 
   2   4   5       91.46      114.14     21.34 o 
   3   4   5        0.02        8.88     17.57 o 
   4   4   5       71.79      102.54     22.21 o 
   5   4   5        1.56       11.35     26.81 o 
   6   4   5       41.64       42.31     22.47 o 
   7   4   5      116.48      128.81     40.01 o 
   8   4   5      328.84      353.59     58.20 o 
   9   4   5       21.49        2.18     36.71 o 
 -12   5   5      186.55      180.14     44.70 o 
 -11   5   5        1.91       21.06     21.47 o 
 -10   5   5       71.58       84.20     21.13 o 
  -9   5   5       17.57       32.11     14.91 o 
  -8   5   5      238.66      265.74     20.98 o 
  -7   5   5      887.68      920.15     43.36 o 
  -6   5   5        5.74       26.18     15.43 o 
  -5   5   5        3.96        4.82      9.42 o 
  -4   5   5     2042.42     2133.99     29.49 o 
  -3   5   5      575.11      601.82     37.00 o 
  -2   5   5      942.50      997.99     30.94 o 
  -1   5   5      554.33      589.85     29.51 o 
   0   5   5      608.12      618.62     17.75 o 
   1   5   5      549.70      586.22     21.10 o 
   2   5   5      547.13      567.70     29.36 o 
   3   5   5      169.74      184.37     23.51 o 
   4   5   5      178.27      179.73     26.07 o 
   5   5   5      239.41      230.57     30.34 o 
   6   5   5       31.80       22.01     21.08 o 
   7   5   5       87.19       67.58     36.69 o 
   8   5   5       52.42       -6.71     39.93 o 
   9   5   5       15.20       31.02     39.64 o 
 -12   6   5      249.70      225.90     54.88 o 
 -11   6   5        3.22        7.63     20.80 o 
 -10   6   5      300.90      287.78     27.46 o 
  -9   6   5      221.96      191.66     20.70 o 
  -8   6   5      149.18      129.28     18.96 o 
  -7   6   5      372.84      358.42     29.16 o 
  -6   6   5      562.61      527.35     30.24 o 
  -5   6   5      122.01      124.24     11.88 o 
  -4   6   5       14.12       11.07      8.57 o 
  -3   6   5        2.89        5.10      7.70 o 
  -2   6   5     1679.39     1684.20     27.53 o 
  -1   6   5     1128.15     1191.00     43.27 o 
   0   6   5     2187.46     2190.98     96.28 o 
   1   6   5      345.75      329.73     21.68 o 
   2   6   5      650.78      701.21     32.48 o 
   3   6   5        0.10       28.82     25.32 o 
   4   6   5        1.49      -14.09     15.84 o 
   5   6   5        2.49        0.98     18.39 o 
   6   6   5       36.56        6.67     27.15 o 
   7   6   5        1.63      -27.16     29.44 o 
   8   6   5      127.38      103.49     42.77 o 
   9   6   5       19.86       47.29     37.58 o 
 -12   7   5       20.60       67.22     25.41 o 
 -11   7   5      321.93      353.81     35.30 o 
 -10   7   5       11.89       -5.78     21.87 o 
  -9   7   5        0.01       -4.18     15.13 o 
  -8   7   5      132.87      145.38     17.73 o 
  -7   7   5      240.21      264.55     31.72 o 
  -6   7   5      625.76      651.42     32.10 o 
  -5   7   5       57.63       59.40      9.43 o 
  -4   7   5       25.97       31.62      9.00 o 
  -3   7   5       52.28       65.62      7.74 o 
  -2   7   5      419.33      440.58     11.30 o 
  -1   7   5      250.28      272.59     20.10 o 
   0   7   5     2169.07     2256.29     33.73 o 
   1   7   5       27.62       27.75     10.42 o 
   2   7   5      120.45      127.88     15.97 o 
   3   7   5       57.07       79.48     20.07 o 
   4   7   5        0.17       -7.31     15.15 o 
   5   7   5      485.58      454.49     38.73 o 
   6   7   5      139.45       84.44     32.64 o 
   7   7   5        7.86      -12.87     64.62 o 
   8   7   5      110.93      155.92     45.44 o 
   9   7   5      140.32      181.62     86.60 o 
 -12   8   5      111.77      103.53     35.43 o 
 -11   8   5       50.79       65.26     20.31 o 
 -10   8   5      237.05      203.97     31.41 o 
  -9   8   5        0.96        8.77     14.19 o 
  -8   8   5       11.10       11.63     12.57 o 
  -7   8   5     1906.83     1666.78     68.31 o 
  -6   8   5        6.90       -6.03     15.11 o 
  -5   8   5      209.66      248.51     14.00 o 
  -4   8   5        1.17       17.13      8.91 o 
  -3   8   5      145.83      195.85     10.93 o 
  -2   8   5        0.25        8.97      5.84 o 
  -1   8   5     1763.37     1854.45     30.66 o 
   0   8   5       57.21       70.25     10.70 o 
   1   8   5       40.25       23.00      8.61 o 
   2   8   5       48.97       55.76     15.82 o 
   3   8   5       32.09       35.95     12.82 o 
   4   8   5     1239.61     1203.50     36.82 o 
   5   8   5      265.30      308.24     29.86 o 
   6   8   5       87.73        5.92     27.39 o 
   7   8   5      398.37      472.83     59.06 o 
   8   8   5        1.26       -1.89     32.84 o 
   9   8   5        4.45        5.94     40.07 o 
 -12   9   5        1.25       21.75     22.54 o 
 -11   9   5       62.59       64.15     20.64 o 
 -10   9   5       41.46       40.06     18.86 o 
  -9   9   5       37.79       22.14     16.60 o 
  -8   9   5      339.45      318.38     20.03 o 
  -7   9   5      447.55      449.44     24.19 o 
  -6   9   5      967.20      885.53     30.25 o 
  -5   9   5       28.91       32.01     12.41 o 
  -4   9   5      936.34      926.89     25.18 o 
  -3   9   5      122.31      137.85     10.83 o 
  -2   9   5        0.82       19.18      6.93 o 
  -1   9   5     2084.54     2017.73     28.70 o 
   0   9   5      305.24      346.55     16.08 o 
   1   9   5      102.59      118.55     10.68 o 
   2   9   5      276.54      314.15     20.84 o 
   3   9   5     1351.06     1362.48     35.30 o 
   4   9   5       85.49       44.84     16.37 o 
   5   9   5       39.29       47.44     16.45 o 
   6   9   5       43.50       43.97     20.36 o 
   7   9   5       89.44       97.85     50.64 o 
   8   9   5      153.37       67.40     41.59 o 
 -12  10   5       41.25       52.85     33.18 o 
 -11  10   5        0.15       -2.15     18.19 o 
 -10  10   5      166.07      158.50     23.14 o 
  -9  10   5        1.80       18.78     20.94 o 
  -8  10   5      135.00      123.33     17.64 o 
  -7  10   5        3.57       13.11     13.05 o 
  -6  10   5      992.15      925.62     29.26 o 
  -5  10   5       73.10       68.33     11.31 o 
  -4  10   5       11.21      -12.27     12.27 o 
  -3  10   5      337.50      375.89     17.36 o 
  -2  10   5      297.70      336.05     14.39 o 
  -1  10   5       35.23       31.35      7.01 o 
   0  10   5      256.62      309.68     13.76 o 
   1  10   5      143.43      141.70     14.05 o 
   2  10   5      581.44      638.16     32.67 o 
   3  10   5      220.66      180.72     21.06 o 
   4  10   5       13.30        4.13     11.97 o 
   5  10   5       70.85       96.21     22.34 o 
   6  10   5      363.07      432.63     36.28 o 
   7  10   5      139.85      168.81     27.65 o 
   8  10   5       58.43      104.43     39.36 o 
 -12  11   5       52.58       43.45     30.20 o 
 -11  11   5       46.97       64.22     23.98 o 
 -10  11   5      381.82      393.73     29.04 o 
  -9  11   5       77.95       48.73     20.35 o 
  -8  11   5       44.34       92.91     16.25 o 
  -7  11   5      638.33      604.52     27.71 o 
  -6  11   5      517.79      512.85     25.36 o 
  -5  11   5       51.20       68.57     13.05 o 
  -4  11   5       12.01       15.89     13.51 o 
  -3  11   5      235.87      192.74     15.61 o 
  -2  11   5       21.17       25.60     11.92 o 
  -1  11   5      451.03      525.96     20.39 o 
   0  11   5       31.84       57.55     10.81 o 
   1  11   5     1318.56     1300.21     38.58 o 
   2  11   5      925.62      934.16     34.34 o 
   3  11   5        2.18       26.71     15.63 o 
   4  11   5     1218.12      960.85     62.47 o 
   5  11   5        0.19       -9.61     20.06 o 
   6  11   5       14.77       25.74     20.91 o 
   7  11   5       22.68        8.79     29.51 o 
   8  11   5       42.08       16.59     49.57 o 
 -12  12   5       72.26       30.64     23.71 o 
 -11  12   5       77.72      115.94     27.70 o 
 -10  12   5       58.37       74.93     18.93 o 
  -9  12   5      121.83      109.24     19.43 o 
  -8  12   5      234.14      272.26     22.59 o 
  -7  12   5      332.32      352.45     32.53 o 
  -6  12   5      172.51      166.69     18.29 o 
  -5  12   5       92.17      111.54     19.19 o 
  -4  12   5        2.82       -5.47      5.47 o 
  -3  12   5      206.98      212.40     17.07 o 
  -2  12   5        0.07        7.27      9.40 o 
  -1  12   5      122.75      153.39     14.05 o 
   0  12   5      889.01      941.34     45.85 o 
   1  12   5       78.03       68.80     16.77 o 
   2  12   5      209.58      233.20     22.79 o 
   3  12   5      629.24      597.11     32.09 o 
   4  12   5       19.99       29.51     13.77 o 
   5  12   5      304.88      277.96     26.37 o 
   6  12   5      532.12      559.33     43.26 o 
   7  12   5       94.72      129.72     28.16 o 
   8  12   5       27.52       19.95     49.21 o 
 -12  13   5       28.67       17.39     22.08 o 
 -11  13   5       61.19      109.07     25.87 o 
 -10  13   5      332.05      323.75     31.09 o 
  -9  13   5       24.42       45.40     24.65 o 
  -8  13   5      175.09      158.79     21.41 o 
  -7  13   5       23.44       30.41     13.91 o 
  -6  13   5      855.41      844.52     30.60 o 
  -5  13   5       83.84      117.56     19.84 o 
  -4  13   5      128.06      134.04     24.40 o 
  -3  13   5      510.77      495.64     26.33 o 
  -2  13   5      198.94      221.27     19.53 o 
  -1  13   5      187.06      247.34     18.08 o 
   0  13   5      334.16      370.17     22.66 o 
   1  13   5      655.28      582.14     25.63 o 
   2  13   5       76.15       78.99     18.30 o 
   3  13   5      817.78      867.59     37.31 o 
   4  13   5        0.00        0.74     15.67 o 
   5  13   5      125.48       98.17     20.76 o 
   6  13   5      170.93      165.25     28.53 o 
   7  13   5       72.67      110.69     27.62 o 
   8  13   5        0.23       19.07     27.79 o 
 -12  14   5       29.64       34.37     34.29 o 
 -11  14   5       52.17       25.05     34.37 o 
 -10  14   5      334.78      344.73     68.01 o 
  -9  14   5        6.62       11.53     22.02 o 
  -8  14   5       75.77       53.82     17.54 o 
  -7  14   5       17.63       14.69     16.99 o 
  -6  14   5      245.23      222.93     19.89 o 
  -5  14   5       50.94       47.30     14.49 o 
  -4  14   5       24.16       13.35     12.36 o 
  -3  14   5      197.85      186.12     19.89 o 
  -2  14   5      842.40      846.68     30.54 o 
  -1  14   5       35.57       40.14     13.08 o 
   0  14   5       64.29       80.82     14.49 o 
   1  14   5       71.77       55.30     16.42 o 
   2  14   5     3064.43     2945.42     57.41 o 
   3  14   5        0.02       31.18     16.22 o 
   4  14   5      293.46      279.17     31.55 o 
   5  14   5       15.08       12.36     16.19 o 
   6  14   5        3.73        7.50     21.83 o 
   7  14   5      333.87      338.05     44.27 o 
   8  14   5        2.56       32.14     66.29 o 
 -11  15   5       33.51       41.34     41.88 o 
 -10  15   5        2.04      -16.13     22.89 o 
  -9  15   5       47.81      101.69     27.26 o 
  -8  15   5        2.89      -26.50     28.10 o 
  -7  15   5      212.18      232.29     21.21 o 
  -6  15   5     1747.15     1776.11     55.78 o 
  -5  15   5       96.47       89.86     15.37 o 
  -4  15   5      119.58      101.18     17.10 o 
  -3  15   5      579.19      575.04     29.73 o 
  -2  15   5        1.21       -8.29     13.83 o 
  -1  15   5      205.05      196.83     18.74 o 
   0  15   5      176.69      198.19     20.55 o 
   1  15   5      167.68      133.67     17.92 o 
   2  15   5       23.93       16.09     13.42 o 
   3  15   5        9.39       32.15     15.59 o 
   4  15   5      134.25      132.26     29.42 o 
   5  15   5       68.52       51.08     26.21 o 
   6  15   5       24.28        3.28     17.93 o 
   7  15   5        6.45      -43.34     43.34 o 
   8  15   5       94.63      110.96     34.75 o 
 -11  16   5        3.58       -7.58     49.34 o 
 -10  16   5      115.19      133.48     29.65 o 
  -9  16   5       43.21       50.28     25.76 o 
  -8  16   5       33.32       76.99     25.22 o 
  -7  16   5      341.08      400.12     52.46 o 
  -6  16   5       66.46       29.56     24.23 o 
  -5  16   5      320.79      326.04     22.48 o 
  -4  16   5      636.54      603.43     28.29 o 
  -3  16   5     1397.62     1351.40     41.70 o 
  -2  16   5      101.87       87.19     18.87 o 
  -1  16   5      710.21      827.67     36.55 o 
   0  16   5      390.75      372.86     24.56 o 
   1  16   5      225.73      219.48     20.39 o 
   2  16   5      333.03      330.94     24.04 o 
   3  16   5      259.38      226.60     28.24 o 
   4  16   5        3.58       28.66     19.59 o 
   5  16   5       62.71       63.34     23.50 o 
   6  16   5       51.18       62.78     22.64 o 
   7  16   5        0.81       41.36     29.71 o 
 -11  17   5       39.12       25.74     51.82 o 
 -10  17   5       53.76       62.83     28.25 o 
  -9  17   5       30.92       22.69     23.94 o 
  -8  17   5        8.34        9.08     20.39 o 
  -7  17   5      225.89      219.51     31.18 o 
  -6  17   5      184.55      170.38     24.02 o 
  -5  17   5      361.71      411.84     25.14 o 
  -4  17   5       31.74       31.78     14.10 o 
  -3  17   5      337.94      368.90     47.83 o 
  -2  17   5      275.18      292.40     24.28 o 
  -1  17   5      698.08      703.05     31.36 o 
   0  17   5      104.14       85.12     19.82 o 
   1  17   5      331.41      301.32     22.58 o 
   2  17   5       86.80       62.05     17.70 o 
   3  17   5     1178.91     1115.38     65.69 o 
   4  17   5       51.94       58.64     25.30 o 
   5  17   5        0.68       57.51     20.10 o 
   6  17   5        0.00      -18.74     33.74 o 
   7  17   5       14.97       26.32     28.84 o 
 -11  18   5       58.76       62.16     50.17 o 
 -10  18   5        8.66       35.96     23.40 o 
  -9  18   5       94.11       99.09     29.62 o 
  -8  18   5       21.28       20.30     22.04 o 
  -7  18   5       22.23       -1.09     19.77 o 
  -6  18   5      127.30      148.05     27.87 o 
  -5  18   5      384.56      421.15     25.33 o 
  -4  18   5        0.92       11.38     13.92 o 
  -3  18   5      253.17      221.93     32.94 o 
  -2  18   5        3.14       14.29     14.23 o 
  -1  18   5      853.97      795.96     36.56 o 
   0  18   5       30.64       30.17     13.16 o 
   1  18   5       49.49       43.54     17.35 o 
   2  18   5      375.78      376.25     29.50 o 
   3  18   5       55.29       46.06     21.57 o 
   4  18   5       30.61       36.27     19.89 o 
   5  18   5       95.91       58.69     42.15 o 
   6  18   5        4.50       14.03     20.19 o 
   7  18   5        6.56        2.20     28.85 o 
 -10  19   5      122.32      113.28     31.63 o 
  -9  19   5       33.10       40.60     27.07 o 
  -8  19   5       92.60      103.52     28.63 o 
  -7  19   5        0.20        2.20     20.07 o 
  -6  19   5      285.34      315.69     36.72 o 
  -5  19   5      453.71      407.37     31.11 o 
  -4  19   5       62.47       60.82     15.76 o 
  -3  19   5        4.65       -0.94     12.99 o 
  -2  19   5       20.50       11.72     13.15 o 
  -1  19   5       37.07       68.64     16.37 o 
   0  19   5       22.64        1.39     13.27 o 
   1  19   5       35.92       50.01     16.96 o 
   2  19   5        4.24        4.26     11.54 o 
   3  19   5      647.70      596.36     78.38 o 
   4  19   5      142.15      118.33     23.07 o 
   5  19   5      153.59      118.29     32.34 o 
   6  19   5        1.99       47.77     24.58 o 
   7  19   5       36.03       41.20     45.45 o 
 -10  20   5      353.44      458.97     45.57 o 
  -9  20   5       56.17      109.59     33.23 o 
  -8  20   5       33.45       30.88     23.29 o 
  -7  20   5      473.44      414.87     82.06 o 
  -6  20   5        3.01       14.16     18.56 o 
  -5  20   5      717.72      733.86     44.97 o 
  -4  20   5      264.34      232.44     24.10 o 
  -3  20   5      763.57      700.58     34.43 o 
  -2  20   5       66.13       23.87     12.74 o 
  -1  20   5      366.89      376.15     27.49 o 
   0  20   5      326.81      327.79     26.77 o 
   1  20   5      579.45      586.83     37.52 o 
   2  20   5      505.39      518.06     70.21 o 
   3  20   5      236.53      221.21     28.61 o 
   4  20   5      107.24      121.56     23.82 o 
   5  20   5        0.60        7.56     25.91 o 
   6  20   5        2.67       33.75     23.31 o 
   7  20   5       54.81       64.23     30.23 o 
 -10  21   5       59.13       41.57     33.11 o 
  -9  21   5        3.25        4.12     37.59 o 
  -8  21   5       16.37       -6.82     22.05 o 
  -7  21   5      355.12      328.26     36.79 o 
  -6  21   5       81.70       66.95     22.85 o 
  -5  21   5       68.29       67.93     20.57 o 
  -4  21   5       14.02       31.49     19.54 o 
  -3  21   5        3.00       18.77     15.98 o 
  -2  21   5       26.95       26.33     16.99 o 
  -1  21   5      520.81      504.66     46.36 o 
   0  21   5      380.74      363.24     28.04 o 
   1  21   5       48.27       36.66     17.77 o 
   2  21   5        5.19      -16.55     22.51 o 
   3  21   5      202.59      169.66     41.98 o 
   4  21   5       61.52       45.20     29.45 o 
   5  21   5      168.55      176.04     38.17 o 
   6  21   5        3.28       31.11     41.56 o 
 -10  22   5      123.89       98.95     30.92 o 
  -9  22   5        2.76       20.54     33.01 o 
  -8  22   5       16.78       29.22     22.89 o 
  -7  22   5      231.07      228.35     33.02 o 
  -6  22   5       45.16       22.12     25.78 o 
  -5  22   5      145.74      127.69     25.19 o 
  -4  22   5       39.75       43.74     28.73 o 
  -3  22   5       12.56        7.20     19.68 o 
  -2  22   5       20.76       13.84     15.17 o 
  -1  22   5        1.11       10.85     11.48 o 
   0  22   5       13.88        2.69     11.32 o 
   1  22   5      419.47      437.77     46.47 o 
   2  22   5      658.93      585.29     40.51 o 
   3  22   5      490.91      423.52     95.02 o 
   4  22   5       89.26      115.84     25.03 o 
   5  22   5      116.75      130.75     29.32 o 
   6  22   5       91.67      146.63     32.22 o 
  -9  23   5       16.14       23.14     28.95 o 
  -8  23   5       85.69       35.34     26.65 o 
  -7  23   5       15.78        0.30     20.05 o 
  -6  23   5      272.49      255.38     32.70 o 
  -5  23   5       17.30        8.16     20.54 o 
  -4  23   5        3.15      -18.17     18.17 o 
  -3  23   5      246.97      261.01     26.76 o 
  -2  23   5        4.08        1.38     15.65 o 
  -1  23   5       34.47       34.50     17.84 o 
   0  23   5      408.84      430.89     49.55 o 
   1  23   5      185.65      156.37     49.44 o 
   2  23   5      300.45      312.76     31.49 o 
   3  23   5      834.93      679.00     42.45 o 
   4  23   5       99.27       94.32     23.34 o 
   5  23   5      126.11      152.08     30.79 o 
   6  23   5       54.73        8.54     26.62 o 
  -9  24   5       11.31        1.55     29.34 o 
  -8  24   5       10.92       15.43     25.07 o 
  -7  24   5      173.01      179.00     31.75 o 
  -6  24   5      445.07      355.58     41.94 o 
  -5  24   5       48.45       44.32     20.57 o 
  -4  24   5      180.30      141.00     33.82 o 
  -3  24   5        3.75       15.96     16.64 o 
  -2  24   5      355.82      362.42     37.51 o 
  -1  24   5      189.48      149.42     23.88 o 
   0  24   5      192.12      201.74     26.83 o 
   1  24   5       72.77       51.63     19.85 o 
   2  24   5       64.04       53.23     18.99 o 
   3  24   5       74.39       26.66     21.27 o 
   4  24   5      104.28       54.78     20.80 o 
   5  24   5        0.36       -0.71     20.76 o 
  -9  25   5      691.30      695.98     53.71 o 
  -8  25   5       46.53       85.78     28.45 o 
  -7  25   5       41.99       16.61     24.20 o 
  -6  25   5      126.78      111.99     26.25 o 
  -5  25   5      105.11      107.07     25.82 o 
  -4  25   5       45.90       93.79     23.02 o 
  -3  25   5      163.55      178.77     23.86 o 
  -2  25   5      288.17      268.83     29.64 o 
  -1  25   5        2.84        3.84     14.74 o 
   0  25   5       11.15       -0.75     16.63 o 
   1  25   5       10.62       33.00     23.97 o 
   2  25   5      330.69      336.18     33.63 o 
   3  25   5       26.20       17.76     19.30 o 
   4  25   5        7.65       16.49     20.42 o 
   5  25   5      308.91      320.52     36.76 o 
  -8  26   5        5.01       23.16     46.82 o 
  -7  26   5        9.88       24.24     36.81 o 
  -6  26   5      156.72      170.38     32.65 o 
  -5  26   5      112.77       88.29     37.19 o 
  -4  26   5       31.67       -3.30     19.05 o 
  -3  26   5       21.87        2.13     18.76 o 
  -2  26   5      167.65      130.72     29.46 o 
  -1  26   5       31.12       46.35     19.37 o 
   0  26   5       31.02       62.77     29.43 o 
   1  26   5       40.97       49.28     20.39 o 
   2  26   5       76.81       97.80     22.65 o 
   3  26   5       73.11       61.98     20.27 o 
   4  26   5      189.67      182.13     36.13 o 
  -8  27   5        6.89       -7.80     35.35 o 
  -7  27   5      134.79       70.93     26.19 o 
  -6  27   5      190.37      154.23     31.45 o 
  -5  27   5       90.21       34.20     24.58 o 
  -4  27   5       67.07       87.83     28.83 o 
  -3  27   5       77.50       47.25     21.69 o 
  -2  27   5       73.90       35.03     18.56 o 
  -1  27   5       94.71       83.31     22.06 o 
   0  27   5       38.97       60.41     21.52 o 
   1  27   5        9.59        2.69     19.01 o 
   2  27   5       10.85       49.90     29.18 o 
   3  27   5       76.49       49.34     23.82 o 
   4  27   5        7.29       20.03     27.14 o 
  -7  28   5      382.41      428.54     51.67 o 
  -6  28   5      274.72      230.18     35.41 o 
  -5  28   5      187.61      178.76     33.38 o 
  -4  28   5        2.30       42.55     23.51 o 
  -3  28   5      121.34       92.88     23.65 o 
  -2  28   5      390.84      410.53     50.84 o 
  -1  28   5       44.49       45.44     23.07 o 
   0  28   5       19.45       58.39     20.00 o 
   1  28   5       13.07       26.19     19.44 o 
   2  28   5       33.93       35.18     23.46 o 
   3  28   5        0.52       42.78     22.88 o 
  -6  29   5       53.45       29.18     21.83 o 
  -5  29   5      203.56      212.71     35.58 o 
  -4  29   5        1.70      -19.45     22.16 o 
  -3  29   5      115.86       90.19     32.10 o 
  -2  29   5       88.09      129.63     22.85 o 
  -1  29   5       39.80      123.24     25.41 o 
   0  29   5        5.17        1.45     20.29 o 
   1  29   5       10.71        9.55     22.53 o 
   2  29   5        0.11        4.49     19.06 o 
   3  29   5        0.10       22.11     25.33 o 
  -6  30   5       24.89        0.66     21.16 o 
  -5  30   5       72.05       66.17     27.90 o 
  -4  30   5       66.52       94.29     27.86 o 
  -3  30   5       11.31       25.60     33.44 o 
  -2  30   5        1.31      -18.01     18.01 o 
  -1  30   5       49.11       67.58     21.31 o 
   0  30   5        2.93       13.02     22.44 o 
   1  30   5      246.17      285.45     50.24 o 
   2  30   5       13.69       17.81     20.18 o 
  -5  31   5       90.68      127.20     27.79 o 
  -4  31   5        2.18       -1.12     22.77 o 
  -3  31   5       47.12       57.65     26.79 o 
  -2  31   5        0.75      -16.81     30.80 o 
  -1  31   5      173.58      178.32     26.46 o 
   0  31   5        1.51       -9.63     47.91 o 
   1  31   5        5.26        5.05     19.21 o 
  -3  32   5        8.30       30.95     24.16 o 
  -2  32   5        0.96       10.84     32.93 o 
  -1  32   5       89.77      118.13     23.83 o 
   0  32   5       21.59       15.91     23.39 o 
 -13   0   6       17.95       88.89     41.73 o 
 -12   0   6       45.62       34.15     40.51 o 
 -11   0   6       23.39       15.60     23.38 o 
 -10   0   6        8.68       35.87     24.92 o 
  -9   0   6     2634.67     2517.66    135.70 o 
  -8   0   6      527.40      551.12     48.30 o 
  -7   0   6       44.95       49.20     38.69 o 
  -6   0   6       22.10       29.22     32.79 o 
  -5   0   6       58.84       60.71     16.97 o 
  -3   0   6      539.75      652.00     88.44 o 
  -2   0   6      678.54      774.54     67.78 o 
  -1   0   6      412.56      437.25     22.40 o 
   0   0   6      512.50      482.55     26.16 o 
   1   0   6       61.36      108.41     35.46 o 
   2   0   6     3213.48     2993.99    121.51 o 
   3   0   6     2645.15     2861.51    128.34 o 
   4   0   6       38.37       96.97     36.54 o 
   5   0   6      300.96      331.40     63.36 o 
   6   0   6       10.21      -10.05     33.82 o 
   7   0   6       68.07      114.62     55.26 o 
   8   0   6       65.69       35.04     53.32 o 
 -13   1   6       11.72       24.66     56.28 o 
 -12   1   6       84.96       58.39     28.67 o 
 -11   1   6      159.65      197.94     25.44 o 
 -10   1   6        1.74       24.90     17.49 o 
  -9   1   6       80.58      110.16     18.39 o 
  -8   1   6      336.16      344.27     21.78 o 
  -7   1   6       68.41      129.40     26.83 o 
  -6   1   6       99.05       76.34     26.17 o 
  -5   1   6      576.48      578.38     20.96 o 
  -4   1   6      126.22      163.67     47.93 o 
  -3   1   6      104.34      147.62     12.94 o 
  -2   1   6      213.14      225.86     18.00 o 
  -1   1   6      303.74      314.42     14.01 o 
   0   1   6      249.77      258.08     17.78 o 
   1   1   6      241.35      230.43     17.36 o 
   2   1   6        2.71        7.17      8.49 o 
   3   1   6      170.06      150.30    101.39 o 
   4   1   6      171.00      142.51     30.12 o 
   5   1   6       26.44       31.47     31.97 o 
   6   1   6       39.09       48.42     33.66 o 
   7   1   6       98.57      121.91     48.17 o 
   8   1   6       22.96       62.03     35.95 o 
 -13   2   6        2.65       39.22     62.79 o 
 -12   2   6       17.12       -2.60     34.41 o 
 -11   2   6       23.47       19.91     19.73 o 
 -10   2   6       45.51       30.09     17.17 o 
  -9   2   6      401.73      475.16     29.30 o 
  -8   2   6      304.11      308.60     20.43 o 
  -7   2   6      950.35     1029.99     38.53 o 
  -6   2   6      310.97      277.93     35.75 o 
  -5   2   6        7.84       -6.90     13.11 o 
  -4   2   6     1561.60     1564.97     36.19 o 
  -3   2   6        0.45       -4.47      8.40 o 
  -2   2   6       10.80       28.24      7.27 o 
  -1   2   6      706.28      711.05     30.90 o 
   0   2   6        2.01        8.30      7.49 o 
   1   2   6        8.49        4.54     18.82 o 
   2   2   6       13.48       47.22     28.76 o 
   3   2   6       38.36       61.38     33.58 o 
   4   2   6        0.01      -19.72     19.72 o 
   5   2   6      512.35      513.70     53.05 o 
   6   2   6      126.25       73.10     80.68 o 
   7   2   6       95.77      120.45     39.90 o 
   8   2   6       29.58       44.21     40.42 o 
 -13   3   6       10.80       54.81     39.06 o 
 -12   3   6       83.28       67.83     30.10 o 
 -11   3   6       90.21       85.30     21.96 o 
 -10   3   6       58.93       58.88     18.57 o 
  -9   3   6       58.27       86.36     17.64 o 
  -8   3   6       88.97       89.19     21.53 o 
  -7   3   6      360.49      325.55     27.70 o 
  -6   3   6      186.30      209.09     32.68 o 
  -5   3   6      268.09      305.69     33.53 o 
  -4   3   6     1589.53     1765.86     33.02 o 
  -3   3   6       13.46       10.79      9.80 o 
  -2   3   6       67.22       51.07      9.17 o 
  -1   3   6       65.52       69.66     18.75 o 
   0   3   6      775.76      821.25     23.60 o 
   1   3   6       92.05      120.62     40.70 o 
   2   3   6       18.26       47.96     22.35 o 
   3   3   6      708.66      837.27     51.24 o 
   4   3   6      119.14       92.78     27.59 o 
   5   3   6      916.31      849.42     61.58 o 
   6   3   6       41.14       10.43     29.22 o 
   7   3   6       79.94      139.68     77.45 o 
   8   3   6        0.85      -20.35     33.13 o 
 -12   4   6       25.47       27.64     27.46 o 
 -11   4   6      100.44       72.12     22.94 o 
 -10   4   6        5.27       24.42     22.91 o 
  -9   4   6      127.67      133.95     17.83 o 
  -8   4   6      383.77      385.46     33.62 o 
  -7   4   6      152.15      131.45     31.38 o 
  -6   4   6     1148.83     1132.96     38.26 o 
  -5   4   6     3121.54     3039.49    132.19 o 
  -4   4   6      115.50      109.76     13.36 o 
  -3   4   6        0.24        2.29      8.10 o 
  -2   4   6        1.14        3.48      5.41 o 
  -1   4   6        0.65       -2.67      8.03 o 
   0   4   6      128.13      201.02     20.65 o 
   1   4   6      302.77      321.20     22.21 o 
   2   4   6      467.74      499.75     43.21 o 
   3   4   6      139.15      155.82     55.76 o 
   4   4   6      683.12      729.62     52.29 o 
   5   4   6     1229.81     1156.49     67.06 o 
   6   4   6       12.39      -12.82     22.63 o 
   7   4   6      400.85      335.83     54.89 o 
   8   4   6      113.09      104.97     45.64 o 
 -12   5   6       33.98       43.03     23.98 o 
 -11   5   6      111.60      117.06     23.82 o 
 -10   5   6        3.19        0.65     15.63 o 
  -9   5   6       81.93       90.74     34.87 o 
  -8   5   6      174.09      101.94     23.37 o 
  -7   5   6       32.30       46.11     19.62 o 
  -6   5   6       56.88       63.57     23.83 o 
  -5   5   6       18.16       51.07     35.09 o 
  -4   5   6      900.69     1032.50     31.70 o 
  -3   5   6       25.92       34.40      8.63 o 
  -2   5   6      544.87      541.51     36.47 o 
  -1   5   6       51.98       54.79     15.14 o 
   0   5   6      117.40      139.10     25.63 o 
   1   5   6      296.36      320.64     22.62 o 
   2   5   6       36.59       40.73     21.99 o 
   3   5   6      147.73      175.43     62.33 o 
   4   5   6      371.58      307.51     56.78 o 
   5   5   6       44.74       64.87     27.14 o 
   6   5   6       55.02       33.97     32.00 o 
   7   5   6        6.36        4.02     28.16 o 
   8   5   6       56.11       38.69     41.20 o 
 -12   6   6       32.32       19.78     23.18 o 
 -11   6   6       15.60      -13.50     16.42 o 
 -10   6   6       34.06       26.06     21.93 o 
  -9   6   6       77.44      122.36     25.37 o 
  -8   6   6      129.12      115.55     23.60 o 
  -7   6   6      531.64      517.41     35.83 o 
  -6   6   6      119.18      154.61     20.65 o 
  -5   6   6      692.06      748.75     25.16 o 
  -4   6   6     1584.75     1525.49     43.32 o 
  -3   6   6       13.47       20.34     16.94 o 
  -2   6   6     1324.26     1410.15     51.19 o 
  -1   6   6      311.04      501.51    124.37 o 
   0   6   6      140.23      146.82     12.92 o 
   1   6   6      107.98      171.33     22.93 o 
   2   6   6       18.72       10.57     19.34 o 
   3   6   6      208.82      187.56     31.17 o 
   4   6   6       25.22       -1.21     20.93 o 
   5   6   6       38.76       47.42     27.78 o 
   6   6   6      401.19      409.15     56.41 o 
   7   6   6      928.96      913.34     80.68 o 
   8   6   6       46.60        5.41     34.35 o 
 -12   7   6       55.76       44.94     24.13 o 
 -11   7   6       28.05       16.21     24.29 o 
 -10   7   6      219.01      219.83     19.99 o 
  -9   7   6      167.07      134.46     23.63 o 
  -8   7   6     1770.00     1575.63     57.42 o 
  -7   7   6      511.18      477.87     35.48 o 
  -6   7   6      924.27     1013.12     41.27 o 
  -5   7   6        1.62        8.89     25.10 o 
  -4   7   6        1.40       13.25     32.59 o 
  -3   7   6        5.00        3.11     24.53 o 
  -2   7   6      127.17       93.70     37.51 o 
  -1   7   6       30.69       47.07     32.67 o 
   0   7   6      517.27      528.38     20.15 o 
   1   7   6        0.60        9.76     12.36 o 
   2   7   6        0.04      -10.89     20.69 o 
   3   7   6      733.37      649.99     36.64 o 
   4   7   6      793.53      694.46     90.59 o 
   5   7   6       36.80       39.23     24.69 o 
   6   7   6        6.70       10.63     28.00 o 
   7   7   6        0.31       15.70     32.10 o 
   8   7   6       57.58       42.59     36.22 o 
 -12   8   6       28.30       15.85     29.27 o 
 -11   8   6        6.49       15.96     22.09 o 
 -10   8   6       18.72       52.50     25.95 o 
  -9   8   6        6.44       33.18     19.60 o 
  -8   8   6     1602.84     1549.35     76.85 o 
  -7   8   6      105.98      139.86     21.47 o 
  -6   8   6        2.57       -3.23     14.21 o 
  -5   8   6      411.63      385.54     21.24 o 
  -4   8   6       91.13       83.71     15.56 o 
  -3   8   6      585.19      570.99     25.43 o 
  -2   8   6        9.20      -12.58     12.58 o 
  -1   8   6       13.64      -16.31     30.01 o 
   0   8   6      661.17      679.86     22.37 o 
   1   8   6      205.28      205.03     16.55 o 
   2   8   6      612.44      612.52     42.78 o 
   3   8   6       20.60       35.71     19.91 o 
   4   8   6       92.48       54.32     29.55 o 
   5   8   6        4.19       -3.24     18.28 o 
   6   8   6      524.91      527.14     59.29 o 
   7   8   6      131.37      138.36     44.78 o 
   8   8   6        1.35      -24.64     45.22 o 
 -12   9   6        3.23       31.58     32.34 o 
 -11   9   6       11.37      168.05    109.19 o 
 -10   9   6       54.54       39.79     23.89 o 
  -9   9   6      213.66      190.91     27.18 o 
  -8   9   6      404.68      444.38     33.43 o 
  -7   9   6        4.75       13.94     15.80 o 
  -6   9   6      610.98      587.74     32.42 o 
  -5   9   6      617.92      570.67     31.79 o 
  -4   9   6      412.04      433.99     21.10 o 
  -3   9   6      145.01      138.97     14.88 o 
  -2   9   6      831.89      900.15     25.91 o 
  -1   9   6      187.10      258.36     54.42 o 
   0   9   6      159.56      152.71     13.50 o 
   1   9   6      305.98      335.34     23.45 o 
   2   9   6     1057.36      902.91     36.74 o 
   3   9   6       18.66       18.96     16.86 o 
   4   9   6        0.00       40.58     16.68 o 
   5   9   6      838.06      760.73     57.58 o 
   6   9   6        8.94       15.06     29.38 o 
   7   9   6       13.51       50.36     34.78 o 
   8   9   6       49.97       46.87     33.09 o 
 -12  10   6        4.76       74.66     69.87 o 
 -11  10   6        3.57       20.37     24.89 o 
 -10  10   6        1.87       32.87     20.82 o 
  -9  10   6       51.96       44.48     19.99 o 
  -8  10   6       22.98       66.34     20.55 o 
  -7  10   6      771.90      831.54     52.46 o 
  -6  10   6        2.87       20.12     15.87 o 
  -5  10   6      111.97       94.18     15.10 o 
  -4  10   6       15.71       24.13     12.29 o 
  -3  10   6       76.60       72.75     15.64 o 
  -2  10   6      178.47      153.10     14.41 o 
  -1  10   6      233.65      213.61     29.05 o 
   0  10   6      153.13      169.12     15.56 o 
   1  10   6      380.40      371.61     30.22 o 
   2  10   6      127.23      153.70     27.42 o 
   3  10   6      296.43      329.78     31.77 o 
   4  10   6        6.20       29.38     22.41 o 
   5  10   6        7.37       -6.86     19.54 o 
   6  10   6       18.93       15.13     29.84 o 
   7  10   6       25.80       14.74     32.18 o 
   8  10   6      159.13      119.78     43.79 o 
 -12  11   6       11.43      167.16     62.95 o 
 -11  11   6        1.76       26.60     19.43 o 
 -10  11   6       64.85       21.68     28.62 o 
  -9  11   6       11.24       21.80     25.99 o 
  -8  11   6      110.71       91.52     22.28 o 
  -7  11   6        0.23      -15.44     15.44 o 
  -6  11   6      141.28      117.02     19.88 o 
  -5  11   6        1.49       -3.01      8.12 o 
  -4  11   6     1019.21     1030.45     33.98 o 
  -3  11   6      750.59      699.93     23.50 o 
  -2  11   6     1507.92     1590.45     33.32 o 
  -1  11   6      112.98      113.14     15.90 o 
   0  11   6      316.11      330.48     14.44 o 
   1  11   6      640.70      615.34     21.72 o 
   2  11   6      846.73      861.15     66.80 o 
   3  11   6       39.44       33.18     14.95 o 
   4  11   6      167.23      162.66     26.20 o 
   5  11   6      178.60      183.26     32.60 o 
   6  11   6        8.14       -0.80     23.17 o 
   7  11   6       52.90      100.94     56.34 o 
 -12  12   6       67.90      199.45    106.96 o 
 -11  12   6       59.77       78.72     26.35 o 
 -10  12   6       99.81       90.14     24.61 o 
  -9  12   6      225.53      130.98     46.74 o 
  -8  12   6      200.98      154.99     22.23 o 
  -7  12   6       21.31       23.89     17.92 o 
  -6  12   6      403.67      436.47     30.14 o 
  -5  12   6        4.46       16.67     10.61 o 
  -4  12   6     1409.39     1329.92     39.33 o 
  -3  12   6     5225.46     5095.25     71.37 o 
  -2  12   6      251.68      281.59     27.66 o 
  -1  12   6       17.08       13.44      9.94 o 
   0  12   6      166.74      171.44     15.54 o 
   1  12   6      148.63      185.31     20.64 o 
   2  12   6      389.37      384.18     23.50 o 
   3  12   6       47.05       30.38     12.52 o 
   4  12   6        0.01       11.73     24.10 o 
   5  12   6      267.21      245.57     40.21 o 
   6  12   6      208.04      274.99     43.80 o 
   7  12   6       29.74       56.52     52.38 o 
 -12  13   6      107.48      131.87     34.50 o 
 -11  13   6       69.07      105.02     27.85 o 
 -10  13   6        1.51       47.29     23.23 o 
  -9  13   6       54.62       55.04     22.20 o 
  -8  13   6      103.74       70.32     18.59 o 
  -7  13   6      143.93      128.04     29.05 o 
  -6  13   6      526.24      520.09     31.63 o 
  -5  13   6      510.58      481.60     30.88 o 
  -4  13   6      995.33      962.38     35.59 o 
  -3  13   6      333.79      367.95     46.91 o 
  -2  13   6        3.60        7.54      9.62 o 
  -1  13   6       27.36       52.06     16.34 o 
   0  13   6      273.72      265.78     19.11 o 
   1  13   6      716.41      664.14     37.26 o 
   2  13   6      680.24      711.90     30.04 o 
   3  13   6      573.26      532.52     28.24 o 
   4  13   6      114.58      114.25     18.41 o 
   5  13   6      387.99      429.01     49.56 o 
   6  13   6        1.87       50.47     23.15 o 
   7  13   6        0.25       25.75     28.08 o 
 -11  14   6       45.23       39.60     30.39 o 
 -10  14   6       56.26       63.15     25.34 o 
  -9  14   6       56.14       91.50     25.08 o 
  -8  14   6      268.75      301.84     30.18 o 
  -7  14   6      362.53      435.66     38.03 o 
  -6  14   6       23.22       54.24     15.95 o 
  -5  14   6       14.56        5.44      6.66 o 
  -4  14   6       44.33       49.11     16.23 o 
  -3  14   6      311.10      297.38     22.57 o 
  -2  14   6       12.62       -5.42     12.51 o 
  -1  14   6     1644.30     1655.25     55.48 o 
   0  14   6      272.65      222.79     29.84 o 
   1  14   6      368.97      411.62     37.85 o 
   2  14   6       17.45       20.25     14.30 o 
   3  14   6       89.30       82.73     20.65 o 
   4  14   6      174.71      154.88     20.98 o 
   5  14   6       80.52       96.36     20.70 o 
   6  14   6        3.85       71.19     86.61 o 
   7  14   6       18.57       55.74     31.67 o 
 -11  15   6        8.82       65.08     25.77 o 
 -10  15   6      114.66      128.45     31.01 o 
  -9  15   6        0.02        7.17     19.57 o 
  -8  15   6       81.68       70.88     23.29 o 
  -7  15   6       84.29      107.33     20.94 o 
  -6  15   6       25.32        9.18     14.73 o 
  -5  15   6       68.95       70.23     15.28 o 
  -4  15   6      115.67      138.11     19.36 o 
  -3  15   6      192.10      192.22     20.10 o 
  -2  15   6        3.29        2.80     12.14 o 
  -1  15   6      126.56      137.06     18.53 o 
   0  15   6       70.22       69.56     17.07 o 
   1  15   6      341.73      312.85     23.57 o 
   2  15   6      762.16      651.60     31.25 o 
   3  15   6        8.69       -7.26     18.10 o 
   4  15   6       57.73       45.25     24.09 o 
   5  15   6      102.97      108.26     23.65 o 
   6  15   6       39.73        8.62     25.27 o 
   7  15   6      500.11      381.32     67.56 o 
 -11  16   6       11.67       15.52     31.48 o 
 -10  16   6      245.93      265.90     58.39 o 
  -9  16   6       77.15       20.10     31.02 o 
  -8  16   6       24.02       54.21     22.49 o 
  -7  16   6       49.86       71.06     19.23 o 
  -6  16   6       84.97       66.39     16.87 o 
  -5  16   6      247.73      223.47     23.18 o 
  -4  16   6      117.00      131.85     26.96 o 
  -3  16   6      462.01      429.88     26.04 o 
  -2  16   6     4181.28     3860.75     70.64 o 
  -1  16   6      444.36      408.35     26.49 o 
   0  16   6      481.54      438.71     28.78 o 
   1  16   6      716.97      714.23     31.77 o 
   2  16   6       83.02       65.22     25.44 o 
   3  16   6        0.33        9.03     18.91 o 
   4  16   6      288.26      282.04     31.77 o 
   5  16   6        1.90       24.43     15.71 o 
   6  16   6        5.73       56.12     20.92 o 
   7  16   6        0.05       64.66     26.84 o 
 -11  17   6       34.03       18.54     24.12 o 
 -10  17   6       45.25       38.19     32.49 o 
  -9  17   6       59.84       44.56     23.50 o 
  -8  17   6       79.20       44.59     23.90 o 
  -7  17   6      393.81      359.40     34.48 o 
  -6  17   6        3.07       58.17     17.13 o 
  -5  17   6       62.45       25.02     13.39 o 
  -4  17   6      102.32       63.65     15.64 o 
  -3  17   6      372.31      345.29     24.31 o 
  -2  17   6       81.12       61.82     15.56 o 
  -1  17   6      115.20       62.68     14.96 o 
   0  17   6        3.25       -3.21     14.44 o 
   1  17   6      335.48      369.84     30.32 o 
   2  17   6       60.19       51.68     20.08 o 
   3  17   6      133.47      182.44     27.17 o 
   4  17   6       39.57       66.29     20.59 o 
   5  17   6       27.71       30.81     20.02 o 
   6  17   6       25.83       68.64     30.59 o 
 -11  18   6       37.70       20.79     23.14 o 
 -10  18   6       29.27       21.39     30.16 o 
  -9  18   6        0.00       -1.41     22.39 o 
  -8  18   6       55.13       62.00     24.56 o 
  -7  18   6        1.87      -20.05     20.05 o 
  -6  18   6       17.21       57.44     19.12 o 
  -5  18   6      273.05      272.89     25.51 o 
  -4  18   6      641.69      558.75     45.32 o 
  -3  18   6      526.96      524.09     47.69 o 
  -2  18   6      638.29      596.36     30.27 o 
  -1  18   6      128.26      128.55     17.71 o 
   0  18   6      656.55      693.88     35.95 o 
   1  18   6     3207.02     3074.58    102.12 o 
   2  18   6      151.88      169.22     26.50 o 
   3  18   6       22.96       53.51     38.79 o 
   4  18   6       55.05        3.04     22.23 o 
   5  18   6       21.29       34.63     18.67 o 
   6  18   6        3.70       69.87     23.35 o 
 -10  19   6       89.66       58.01     27.43 o 
  -9  19   6       19.34       29.48     32.79 o 
  -8  19   6        0.00        6.80     20.65 o 
  -7  19   6        0.77       16.29     22.74 o 
  -6  19   6        0.00       21.26     18.78 o 
  -5  19   6      339.08      361.24     35.10 o 
  -4  19   6        0.01       -6.96     11.02 o 
  -3  19   6       36.29       12.06     13.34 o 
  -2  19   6       22.89       22.95     27.52 o 
  -1  19   6       21.58       13.54     13.41 o 
   0  19   6      735.54      681.65     48.84 o 
   1  19   6        0.01       15.77     17.44 o 
   2  19   6      280.13      276.05     31.43 o 
   3  19   6       56.73       94.18     29.38 o 
   4  19   6       77.18       28.22     45.61 o 
   5  19   6       18.35       49.54     21.57 o 
   6  19   6      148.39      199.47     32.47 o 
 -10  20   6       12.61        1.87     31.93 o 
  -9  20   6       13.25      -14.60     23.12 o 
  -8  20   6      319.89      301.33     36.43 o 
  -7  20   6      126.13      107.41     25.87 o 
  -6  20   6       45.64       37.52     18.96 o 
  -5  20   6        6.95       15.49     15.03 o 
  -4  20   6       92.32       84.98     20.86 o 
  -3  20   6       43.83       46.97     15.56 o 
  -2  20   6      345.56      392.77     31.65 o 
  -1  20   6      110.15      152.65     19.77 o 
   0  20   6      465.24      484.50     30.67 o 
   1  20   6        5.12       16.95     17.37 o 
   2  20   6      463.94      481.16     39.60 o 
   3  20   6      366.69      405.42     37.08 o 
   4  20   6        2.32       -4.25      9.79 o 
   5  20   6       20.73       28.99     23.78 o 
   6  20   6       26.12       81.79     20.27 o 
 -10  21   6      103.97       82.71     33.45 o 
  -9  21   6      314.98      310.87     59.69 o 
  -8  21   6        6.52       16.50     23.56 o 
  -7  21   6        3.42       -4.97     19.59 o 
  -6  21   6       19.70       -3.80     18.96 o 
  -5  21   6       29.50       17.40     15.41 o 
  -4  21   6        7.73       32.49     16.63 o 
  -3  21   6        0.02       10.07     17.20 o 
  -2  21   6      174.51      166.45     23.76 o 
  -1  21   6       45.17       42.79     15.85 o 
   0  21   6       62.24       50.71     16.87 o 
   1  21   6      692.21      669.51     41.43 o 
   2  21   6       33.26       60.54     20.92 o 
   3  21   6      263.31      188.01     35.08 o 
   4  21   6       15.94      -12.57     12.57 o 
   5  21   6       14.66       73.10     60.95 o 
  -9  22   6      134.81      175.01     33.39 o 
  -8  22   6        8.77        7.87     22.35 o 
  -7  22   6       20.21       -3.43     20.67 o 
  -6  22   6        1.79       -2.60     17.46 o 
  -5  22   6        3.03       40.88     17.93 o 
  -4  22   6       29.29       24.66     15.91 o 
  -3  22   6        9.52       14.64     16.84 o 
  -2  22   6        2.49        3.45     16.02 o 
  -1  22   6      375.62      392.77     38.15 o 
   0  22   6       91.11       91.80     20.58 o 
   1  22   6      302.41      272.91     29.50 o 
   2  22   6      278.82      279.79     34.98 o 
   3  22   6        1.37        3.75     30.77 o 
   4  22   6       18.55       26.67     18.85 o 
   5  22   6       28.44       54.73     60.46 o 
  -9  23   6       21.59       36.03     26.48 o 
  -8  23   6       21.70       12.92     28.63 o 
  -7  23   6      231.55      191.45     31.28 o 
  -6  23   6       21.85       -7.56     26.36 o 
  -5  23   6      177.52      208.58     29.35 o 
  -4  23   6      259.89      252.80     25.30 o 
  -3  23   6      167.31      178.20     35.72 o 
  -2  23   6        6.18       -3.67     14.82 o 
  -1  23   6        5.62        2.53     15.02 o 
   0  23   6      149.83      118.24     25.41 o 
   1  23   6        2.47       31.39     18.47 o 
   2  23   6        0.11       46.93     21.76 o 
   3  23   6      200.37      121.26     47.82 o 
   4  23   6      531.10      559.23     51.60 o 
   5  23   6       20.04       61.62     23.91 o 
  -9  24   6       94.02      119.72     56.66 o 
  -8  24   6       37.09       38.79     23.82 o 
  -7  24   6      146.19      150.75     31.10 o 
  -6  24   6       16.99       21.08     23.64 o 
  -5  24   6      168.32      214.12     43.88 o 
  -4  24   6       52.16       68.02     22.45 o 
  -3  24   6      186.22      139.89     22.67 o 
  -2  24   6      159.65      170.55     23.94 o 
  -1  24   6       62.51       69.07     18.56 o 
   0  24   6       75.65       92.24     17.75 o 
   1  24   6      159.52      135.54     24.47 o 
   2  24   6      109.12      107.11     23.43 o 
   3  24   6       11.34       23.35     20.57 o 
   4  24   6       34.84       36.55     46.24 o 
  -8  25   6       11.11       31.38     23.56 o 
  -7  25   6      190.60      156.98     31.06 o 
  -6  25   6       11.82       13.11     17.82 o 
  -5  25   6      125.50      116.43     55.85 o 
  -4  25   6        4.79       16.91     16.52 o 
  -3  25   6       46.73       41.90     15.48 o 
  -2  25   6       48.68       38.95     13.84 o 
  -1  25   6        1.25        9.55     18.87 o 
   0  25   6       77.34       39.91     22.59 o 
   1  25   6       33.57       16.09     40.55 o 
   2  25   6      872.88      937.75     62.05 o 
   3  25   6        1.15       15.95     14.33 o 
   4  25   6      116.44       99.80     26.29 o 
  -8  26   6      397.74      419.22     42.31 o 
  -7  26   6      127.37      138.92     49.85 o 
  -6  26   6       30.36        4.60     20.70 o 
  -5  26   6      236.88      199.45     29.92 o 
  -4  26   6        1.85       -0.96     21.29 o 
  -3  26   6        9.40       33.91     21.57 o 
  -2  26   6        0.16       30.82     13.48 o 
  -1  26   6      396.58      409.54     46.91 o 
   0  26   6       10.49       13.65     19.62 o 
   1  26   6       18.52        6.56     21.02 o 
   2  26   6       34.72       26.53     25.82 o 
   3  26   6        5.24        3.03     26.23 o 
  -7  27   6       10.59       -9.60     21.60 o 
  -6  27   6       13.82       36.92     23.23 o 
  -5  27   6       14.76       70.34     80.09 o 
  -4  27   6       72.64      103.28     35.96 o 
  -3  27   6       41.48       35.61     17.62 o 
  -2  27   6        0.11        2.65     15.87 o 
  -1  27   6        1.22       35.17     14.16 o 
   0  27   6       12.96       37.63     27.72 o 
   1  27   6        2.39        1.18     15.66 o 
   2  27   6      296.44      332.05     47.06 o 
   3  27   6       45.50       45.74     29.86 o 
  -7  28   6      115.35       88.68     43.46 o 
  -6  28   6      257.53      223.76     36.62 o 
  -5  28   6       60.56       40.92     30.30 o 
  -4  28   6        9.89       18.36     20.57 o 
  -3  28   6      353.77      371.19     32.31 o 
  -2  28   6       82.66       44.82     16.22 o 
  -1  28   6        1.87        7.60     16.50 o 
   0  28   6       87.70       94.01     21.23 o 
   1  28   6      113.03       53.46     39.16 o 
   2  28   6      130.16      163.33     32.70 o 
  -6  29   6        0.05       18.48     21.56 o 
  -5  29   6      264.64      311.03     35.32 o 
  -4  29   6       18.57        8.31     20.20 o 
  -3  29   6      126.18      124.59     24.50 o 
  -2  29   6        1.41       -3.14     21.64 o 
  -1  29   6       40.89       42.01     26.87 o 
   0  29   6        2.38       46.55     46.48 o 
   1  29   6        8.76       35.84     16.45 o 
  -5  30   6        0.05        1.71     24.97 o 
  -4  30   6       47.98       47.62     33.94 o 
  -3  30   6      112.45      113.23     24.79 o 
  -2  30   6      121.90      144.58     22.43 o 
  -1  30   6       28.27       38.39     18.80 o 
   0  30   6       19.92       80.04     43.95 o 
   1  30   6        2.38      139.60     31.52 o 
  -3  31   6       34.85      110.62     23.45 o 
  -2  31   6      150.87      142.46     31.41 o 
  -1  31   6        1.40        9.75     39.06 o 
 -12   1   7       93.05       54.21     23.52 o 
 -11   1   7       12.79       -0.49     20.27 o 
 -10   1   7      861.73      831.48     51.94 o 
  -9   1   7      936.92      860.49     64.73 o 
  -8   1   7       30.56       35.75     27.08 o 
  -7   1   7       41.90       43.10     24.72 o 
  -6   1   7       20.55       38.76     26.30 o 
  -5   1   7        0.25       -6.35      6.35 o 
  -4   1   7      122.00      178.53     24.11 o 
  -3   1   7       20.90       27.31     10.21 o 
  -2   1   7      192.12      200.51     13.53 o 
  -1   1   7       61.99       66.54     10.00 o 
   0   1   7       44.64       62.46     11.02 o 
   1   1   7      386.72      366.90     37.24 o 
   2   1   7      800.31      811.81     71.08 o 
   3   1   7     1574.71     1351.77     79.91 o 
   4   1   7      124.57      137.40     30.32 o 
   5   1   7      401.45      388.26     70.62 o 
   6   1   7        6.92       29.81     31.91 o 
   7   1   7      146.89      131.34     44.96 o 
 -12   2   7      118.67       92.35     38.47 o 
 -11   2   7      448.85      533.72     41.92 o 
 -10   2   7      196.43      200.53     26.60 o 
  -9   2   7       45.54       45.15     16.93 o 
  -8   2   7     2092.28     1853.21     79.52 o 
  -7   2   7      327.34      291.51     38.31 o 
  -6   2   7      386.32      377.34     40.12 o 
  -5   2   7      264.02      284.52     21.42 o 
  -4   2   7      200.22      233.15     23.56 o 
  -3   2   7     1359.40     1373.36     36.76 o 
  -2   2   7        9.70       14.40     13.42 o 
  -1   2   7     1458.37     1392.36     38.72 o 
   0   2   7        3.63       -4.04     14.93 o 
   1   2   7      261.21      302.40     32.43 o 
   2   2   7      399.51      341.32     48.96 o 
   3   2   7     2497.22     2214.21     91.84 o 
   4   2   7        2.84       31.28     21.34 o 
   5   2   7        2.79       22.12     23.01 o 
   6   2   7        8.27       40.35     29.59 o 
   7   2   7      102.91       87.21     97.73 o 
 -12   3   7      105.44       98.26     32.39 o 
 -11   3   7      136.02      176.66     29.27 o 
 -10   3   7      253.74      227.95     29.47 o 
  -9   3   7       73.99       75.33     19.41 o 
  -8   3   7      779.32      667.80     57.89 o 
  -7   3   7      111.20       69.28     26.53 o 
  -6   3   7       18.79       28.71     23.94 o 
  -5   3   7     1056.52      956.44     50.58 o 
  -4   3   7      144.71      152.21     30.69 o 
  -3   3   7        1.20       23.25     35.78 o 
  -2   3   7      293.09      322.35     15.89 o 
  -1   3   7        0.01        4.16      7.41 o 
   0   3   7      161.92      157.34     16.72 o 
   1   3   7      146.06      166.93     19.58 o 
   2   3   7        2.83       24.56     19.44 o 
   3   3   7       54.63       39.70     22.64 o 
   4   3   7      272.49      365.95     67.84 o 
   5   3   7       11.25       -7.36     32.96 o 
   6   3   7      438.86      443.56     58.92 o 
   7   3   7      202.67      211.14     46.47 o 
 -12   4   7      160.16      166.68     35.69 o 
 -11   4   7      178.44      162.37     28.53 o 
 -10   4   7      667.13      563.46     40.47 o 
  -9   4   7        0.66        4.47     17.34 o 
  -8   4   7     1386.18     1345.47     41.60 o 
  -7   4   7       75.04       72.90     28.13 o 
  -6   4   7       48.14       32.23     24.15 o 
  -5   4   7       44.39       44.65     22.73 o 
  -4   4   7       51.26       59.60     10.92 o 
  -3   4   7        6.07      -10.21     10.70 o 
  -2   4   7        3.54       -7.96      7.96 o 
  -1   4   7      195.11      229.15     26.84 o 
   0   4   7     3714.90     3485.24     64.10 o 
   1   4   7     2119.19     2040.74     57.85 o 
   2   4   7       28.57        3.65     46.87 o 
   3   4   7      531.64      470.13     55.39 o 
   4   4   7       95.55       15.37     13.88 o 
   5   4   7        1.49       27.06     41.91 o 
   6   4   7        3.77       -2.45     43.31 o 
   7   4   7      141.57      171.51     45.06 o 
 -12   5   7      337.04      362.11     46.89 o 
 -11   5   7       19.84        8.54     42.20 o 
 -10   5   7       13.90       48.11     20.43 o 
  -9   5   7      361.23      433.01     35.25 o 
  -8   5   7      515.56      494.81     31.43 o 
  -7   5   7       59.37       56.87     25.84 o 
  -6   5   7      252.30      293.55     35.55 o 
  -5   5   7      121.42       98.01     25.92 o 
  -4   5   7       12.98       18.90     13.58 o 
  -3   5   7      461.97      433.74     22.51 o 
  -2   5   7        0.36       -5.59     21.63 o 
   0   5   7      576.69      610.37     26.66 o 
   1   5   7     1072.59     1057.57     36.73 o 
   2   5   7      166.76      183.13     28.19 o 
   3   5   7       72.34       41.42     24.24 o 
   4   5   7       66.40       76.17     43.71 o 
   5   5   7       77.39       54.26     28.24 o 
   6   5   7      268.27      313.18     66.64 o 
   7   5   7        2.87       -9.57     30.81 o 
 -12   6   7       18.44       20.71     29.40 o 
 -11   6   7      138.35      174.57     38.73 o 
 -10   6   7       14.74       17.39     27.55 o 
  -9   6   7       63.01       35.73     22.12 o 
  -8   6   7      171.24      140.66     23.24 o 
  -7   6   7      304.94      328.10     23.07 o 
  -6   6   7     1194.15     1039.14    136.18 o 
  -5   6   7      436.38      371.62     37.70 o 
  -4   6   7      479.82      514.47     27.81 o 
  -3   6   7      164.85      170.12     15.82 o 
  -2   6   7       78.20       58.82     36.86 o 
  -1   6   7       82.08       93.43     38.75 o 
   0   6   7     4161.29     4001.44     69.58 o 
   1   6   7     1118.54     1164.57     58.40 o 
   2   6   7       29.49       41.76     20.54 o 
   3   6   7       49.39        6.37     20.86 o 
   4   6   7        2.80        5.05     22.53 o 
   5   6   7      231.96      248.04     42.55 o 
   6   6   7      149.20      178.63     41.96 o 
   7   6   7        2.36       60.57     30.89 o 
 -12   7   7      105.89      147.40     36.34 o 
 -11   7   7        0.95      -27.33     27.33 o 
 -10   7   7        2.73        4.88     21.13 o 
  -9   7   7      124.74      139.82     27.13 o 
  -8   7   7        0.26      -15.64     18.83 o 
  -7   7   7       33.63       20.25     16.13 o 
  -6   7   7     1029.30      906.09     85.25 o 
  -5   7   7     1380.97     1487.43     62.75 o 
  -4   7   7       11.60        2.32     12.13 o 
  -3   7   7       84.30       72.09     14.20 o 
  -2   7   7      117.38      145.27     43.69 o 
  -1   7   7      202.24      188.58     43.14 o 
   0   7   7        3.98        3.79     10.98 o 
   1   7   7       12.25        4.99     20.05 o 
   2   7   7       54.15       36.93     35.43 o 
   3   7   7       76.90       73.67     25.73 o 
   4   7   7      176.12      191.00     34.17 o 
   5   7   7      104.28       65.01     27.44 o 
   6   7   7       39.19       17.71     39.50 o 
   7   7   7       43.52       74.07     33.07 o 
 -12   8   7      291.91      304.05     72.71 o 
 -11   8   7        5.95       -9.60     28.77 o 
 -10   8   7        0.70       -2.83     22.20 o 
  -9   8   7      322.59      348.54     35.56 o 
  -8   8   7       17.13       10.47     17.52 o 
  -7   8   7      134.32      172.01     22.28 o 
  -6   8   7     3550.84     3396.04     86.99 o 
  -5   8   7      117.74      135.66     38.10 o 
  -4   8   7        1.77      -14.23     14.23 o 
  -3   8   7      245.57      226.41     18.66 o 
  -2   8   7      451.66      449.71     65.34 o 
  -1   8   7     3062.26     2596.55    128.64 o 
   0   8   7        0.12        7.13     12.40 o 
   1   8   7      513.37      488.75     27.15 o 
   2   8   7      379.14      415.62     38.75 o 
   3   8   7      377.20      372.54     41.53 o 
   4   8   7        5.39      -15.23     22.80 o 
   5   8   7      246.64      126.94     55.08 o 
   6   8   7      154.35      226.30     43.98 o 
   7   8   7        0.60       18.89     27.89 o 
 -12   9   7        8.95       16.37     32.65 o 
 -11   9   7       69.00       25.87     59.09 o 
 -10   9   7       94.79       89.60     25.12 o 
  -9   9   7        8.47      -15.11     18.52 o 
  -8   9   7        3.31      -18.09     18.09 o 
  -7   9   7      319.56      287.60     28.06 o 
  -6   9   7      271.72      232.17     27.45 o 
  -5   9   7        0.42        7.50     20.07 o 
  -4   9   7      266.70      332.46     33.40 o 
  -3   9   7       25.64       21.75     13.23 o 
  -2   9   7       41.37       28.11     38.95 o 
  -1   9   7      228.34      212.99     54.39 o 
   0   9   7      191.02      183.94     18.73 o 
   1   9   7        5.56       10.30     12.82 o 
   2   9   7       24.68        5.35     18.68 o 
   3   9   7      440.98      499.79     46.56 o 
   4   9   7       30.91       44.09     27.18 o 
   5   9   7       77.35      166.15     59.59 o 
   6   9   7       20.26       34.51     28.15 o 
   7   9   7        7.62       11.23     26.62 o 
 -12  10   7      145.66      102.09     35.29 o 
 -11  10   7        7.63       20.11     28.74 o 
 -10  10   7       44.80       89.28     46.11 o 
  -9  10   7       45.99       29.96     22.11 o 
  -8  10   7       35.29       39.85     20.72 o 
  -7  10   7      653.69      658.91     37.85 o 
  -6  10   7       79.67      108.87     36.39 o 
  -5  10   7       91.40       82.58     16.82 o 
  -4  10   7       31.16       23.95     18.55 o 
  -3  10   7      112.05      157.29     25.83 o 
  -2  10   7      471.37      503.18     72.68 o 
  -1  10   7      637.01      547.97     76.06 o 
   0  10   7      788.10      814.89     50.77 o 
   1  10   7      885.32      814.49     31.71 o 
   2  10   7      431.26      460.00     50.50 o 
   3  10   7        8.20       12.32     23.11 o 
   4  10   7      126.12       58.64     28.87 o 
   5  10   7      155.48      109.49     60.17 o 
   6  10   7       61.76       54.39     27.79 o 
   7  10   7      110.67      122.64     35.84 o 
 -12  11   7      180.75      282.87     52.38 o 
 -11  11   7      140.13      155.74     36.13 o 
 -10  11   7      107.88      106.21     32.48 o 
  -9  11   7        5.55       18.67     20.90 o 
  -8  11   7        9.58       -7.09     19.00 o 
  -7  11   7       66.44      101.28     23.27 o 
  -6  11   7      203.20      180.56     28.66 o 
  -5  11   7      285.63      244.54     23.27 o 
  -4  11   7      553.83      541.87     25.16 o 
  -3  11   7      793.71      762.14     53.36 o 
  -2  11   7     1290.64     1194.81     30.85 o 
  -1  11   7       70.28       68.08     44.34 o 
   0  11   7     1289.98     1246.81     62.30 o 
   1  11   7      575.75      579.71     36.30 o 
   2  11   7      217.74      228.27     47.55 o 
   3  11   7      210.80      232.11     35.15 o 
   4  11   7      240.87      303.55     52.50 o 
   5  11   7        7.27      -10.89     10.89 o 
   6  11   7        1.64       -2.36     21.91 o 
   7  11   7       20.20       48.99     47.09 o 
 -12  12   7       94.88       57.55     30.23 o 
 -11  12   7       38.07       41.04     28.98 o 
 -10  12   7       92.11      104.74     32.20 o 
  -9  12   7      173.89      215.24     31.21 o 
  -8  12   7       58.64       58.41     21.76 o 
  -7  12   7       14.74       27.63     19.03 o 
  -6  12   7       18.48        8.60     16.96 o 
  -5  12   7      569.63      578.80     31.68 o 
  -4  12   7      818.81      683.65     30.62 o 
  -3  12   7      180.39      179.66     14.06 o 
  -2  12   7       74.17       61.21     11.69 o 
  -1  12   7        2.13       20.43     14.99 o 
   0  12   7       99.49      155.57     16.85 o 
   1  12   7      252.31      253.34     28.54 o 
   2  12   7       37.48       61.95     15.56 o 
   3  12   7       65.79      110.24     22.38 o 
   4  12   7        8.11       52.58     25.91 o 
   5  12   7      311.17      331.50     81.37 o 
   6  12   7      149.47      219.98     39.07 o 
 -11  13   7       51.90       40.19     27.73 o 
 -10  13   7        0.22        1.11     27.69 o 
  -9  13   7        1.09       47.61     30.94 o 
  -8  13   7       42.23       40.04     22.72 o 
  -7  13   7       14.83       31.97     18.43 o 
  -6  13   7       82.91       23.50     28.27 o 
  -5  13   7        7.68      -22.64     23.32 o 
  -4  13   7      618.57      523.36     28.75 o 
  -3  13   7       22.02        5.96     20.53 o 
  -2  13   7      337.05      357.40     18.32 o 
  -1  13   7      775.29      849.11     90.66 o 
   0  13   7       34.99       25.99     12.71 o 
   1  13   7        0.09        6.66     26.27 o 
   2  13   7      236.48      231.69     26.74 o 
   3  13   7      125.92      110.62     33.89 o 
   4  13   7        7.60        4.64     46.03 o 
   5  13   7       13.82        3.57     22.04 o 
   6  13   7       41.75      160.32     67.85 o 
 -11  14   7      161.24      132.26     57.23 o 
 -10  14   7       67.84       54.28     26.51 o 
  -9  14   7        3.11       31.49     25.87 o 
  -8  14   7      109.54      104.14     25.24 o 
  -7  14   7        4.80       -0.62     17.22 o 
  -6  14   7       46.62       82.67     28.39 o 
  -5  14   7      235.53      249.52     26.26 o 
  -4  14   7       43.68       29.08     19.20 o 
  -3  14   7      473.97      417.69     24.82 o 
  -2  14   7      825.16      914.51     45.20 o 
  -1  14   7       14.24       31.51     24.34 o 
   0  14   7        0.63       -5.69     14.78 o 
   1  14   7      243.36      219.27     28.50 o 
   2  14   7        0.28        7.21     41.22 o 
   3  14   7      937.51      818.24     41.70 o 
   4  14   7      245.84      221.27     39.24 o 
   5  14   7        0.16       55.23     81.76 o 
   6  14   7      202.35      266.08     52.41 o 
 -11  15   7       24.97       43.15     27.25 o 
 -10  15   7       44.40       69.59     26.86 o 
  -9  15   7        6.88       20.24     22.10 o 
  -8  15   7       39.65       27.10     25.35 o 
  -7  15   7        1.88      -13.48     15.49 o 
  -6  15   7      221.34      216.92     36.22 o 
  -5  15   7      166.67      179.00     23.74 o 
  -4  15   7      135.74      114.99     19.83 o 
  -3  15   7       19.91       14.42     12.98 o 
  -2  15   7      378.69      356.03     31.54 o 
  -1  15   7      254.20      252.33     19.12 o 
   0  15   7      482.24      450.21     37.81 o 
   1  15   7        6.09      -20.96     20.96 o 
   2  15   7        9.49       30.27     21.81 o 
   3  15   7       34.06       33.48     21.23 o 
   4  15   7        0.42       -3.13     23.50 o 
   5  15   7      253.04      272.20     55.19 o 
   6  15   7       28.80        1.87     24.18 o 
 -11  16   7      165.72      173.51     34.88 o 
 -10  16   7       20.37       13.29     27.56 o 
  -9  16   7       55.38      136.12     27.18 o 
  -8  16   7       70.80       59.23     33.65 o 
  -7  16   7        0.84       31.65     28.32 o 
  -6  16   7       10.00       19.13     15.76 o 
  -5  16   7      729.01      711.54     38.13 o 
  -4  16   7      129.79      138.88     29.58 o 
  -3  16   7       17.08        3.90     12.43 o 
  -2  16   7       60.34       42.16     18.97 o 
  -1  16   7        3.97       12.27     13.86 o 
   0  16   7       32.30       29.92     18.69 o 
   1  16   7       27.51       25.40     15.13 o 
   2  16   7        0.27       -8.32     13.02 o 
   3  16   7      363.50      389.96     44.62 o 
   4  16   7       34.67       52.99     22.06 o 
   5  16   7       52.66       40.70     24.46 o 
   6  16   7      106.12      169.16     34.41 o 
 -11  17   7       43.64       39.95     25.60 o 
 -10  17   7       46.98        9.81     24.71 o 
  -9  17   7      121.90      153.48     28.53 o 
  -8  17   7       11.94      -14.17     19.01 o 
  -7  17   7      121.90      163.30     26.44 o 
  -6  17   7       33.24       43.30     18.76 o 
  -5  17   7      702.44      680.46     37.80 o 
  -4  17   7      559.13      552.71     33.18 o 
  -3  17   7      267.11      214.10     23.14 o 
  -2  17   7       16.78       -6.99     11.83 o 
  -1  17   7       54.89       72.89     15.94 o 
   0  17   7        0.36       -3.95     16.13 o 
   1  17   7      220.57      238.16     24.48 o 
   2  17   7       82.70       81.72     19.57 o 
   3  17   7        0.05        2.64     20.91 o 
   4  17   7        1.03       14.23     19.63 o 
   5  17   7      338.87      351.97     43.98 o 
 -10  18   7        1.12      -13.95     23.79 o 
  -9  18   7        4.70       34.68     23.58 o 
  -8  18   7       12.16        3.95     19.90 o 
  -7  18   7      219.67      264.75     29.87 o 
  -6  18   7       23.98       19.38     19.07 o 
  -5  18   7      244.80      258.54     35.44 o 
  -4  18   7       11.28       -7.46     14.76 o 
  -3  18   7        9.68       28.51     15.02 o 
  -2  18   7       14.36       29.71     13.69 o 
  -1  18   7      351.55      346.00     28.28 o 
   0  18   7        0.50       -3.23     14.87 o 
   1  18   7      145.27      127.32     21.37 o 
   2  18   7      594.59      623.87     34.89 o 
   3  18   7        6.39       18.36     17.26 o 
   4  18   7      119.35      139.97     27.06 o 
   5  18   7      176.84      234.63     56.43 o 
 -10  19   7      207.51      278.61     37.45 o 
  -9  19   7       78.52      157.00     28.52 o 
  -8  19   7      122.85       98.96     26.99 o 
  -7  19   7       11.47       35.19     20.31 o 
  -6  19   7        0.83       36.28     16.54 o 
  -5  19   7        9.12      -19.12     19.12 o 
  -4  19   7       25.48       38.33     17.57 o 
  -3  19   7      287.60      311.62     31.57 o 
  -2  19   7      185.05      147.06     29.44 o 
  -1  19   7       24.54       14.89     20.98 o 
   0  19   7       13.35       52.41     24.04 o 
   1  19   7        9.64       19.28     17.48 o 
   2  19   7       62.93       72.03     23.10 o 
   3  19   7      213.53      207.05     29.23 o 
   4  19   7        0.67       11.26     52.15 o 
   5  19   7       23.95       87.93     28.72 o 
 -10  20   7       41.43       33.10     25.98 o 
  -9  20   7      390.04      381.20     38.25 o 
  -8  20   7       36.81       21.01     21.87 o 
  -7  20   7      653.64      701.83     42.41 o 
  -6  20   7        3.61       35.63     21.41 o 
  -5  20   7      509.15      538.57     29.17 o 
  -4  20   7      324.64      312.50     29.71 o 
  -3  20   7      745.70      831.80     50.27 o 
  -2  20   7       13.46       30.70     14.96 o 
  -1  20   7       52.46       42.49     23.91 o 
   0  20   7      249.24      245.12     36.98 o 
   1  20   7      104.96      132.18     23.16 o 
   2  20   7        0.48       15.73     18.29 o 
   3  20   7       45.63       75.93     22.93 o 
   4  20   7        4.92       24.52     20.97 o 
   5  20   7      757.95      828.50     50.65 o 
  -9  21   7       71.45       20.03     21.18 o 
  -8  21   7       13.98      -21.68     21.68 o 
  -7  21   7       80.57      106.98     24.35 o 
  -6  21   7       70.65       81.83     18.76 o 
  -5  21   7       15.96       39.69     22.47 o 
  -4  21   7      202.28      216.74     27.18 o 
  -3  21   7       46.24       70.74     19.41 o 
  -2  21   7      103.22      128.29     27.51 o 
  -1  21   7      217.05      182.20     24.11 o 
   0  21   7       32.73       46.16     19.10 o 
   1  21   7       68.88       97.01     22.25 o 
   2  21   7      247.61      265.47     39.52 o 
   3  21   7      128.84      207.51     35.55 o 
   4  21   7       28.07       52.17     21.01 o 
  -9  22   7       66.66       69.88     24.51 o 
  -8  22   7       26.90       32.33     26.61 o 
  -7  22   7      264.12      361.48     44.99 o 
  -6  22   7        0.00      -17.06     17.06 o 
  -5  22   7       13.09      -10.88     20.94 o 
  -4  22   7      334.32      311.67     51.37 o 
  -3  22   7       25.45       11.64     15.93 o 
  -2  22   7       14.79       25.62     15.74 o 
  -1  22   7      143.52      158.76     23.71 o 
   0  22   7       20.35       30.55     23.86 o 
   1  22   7      325.13      373.44     34.93 o 
   2  22   7      274.76      337.98     38.10 o 
   3  22   7        4.02       43.03     25.77 o 
   4  22   7        1.22       26.49     21.94 o 
  -9  23   7       73.84       88.72     33.86 o 
  -8  23   7       25.66       36.79     20.29 o 
  -7  23   7       25.75       66.93     17.76 o 
  -6  23   7        4.01        4.34     13.91 o 
  -5  23   7       36.73       31.22     15.43 o 
  -4  23   7       77.31       79.37     17.84 o 
  -3  23   7        3.69       20.85     15.33 o 
  -2  23   7       86.45       86.54     22.98 o 
  -1  23   7       83.84       49.23     21.55 o 
   0  23   7        3.84       15.07     20.92 o 
   1  23   7      108.85      100.77     26.05 o 
   2  23   7        7.01      -10.84     32.77 o 
   3  23   7        0.02        0.58     37.48 o 
   4  23   7       95.17       79.17     49.24 o 
  -8  24   7       22.53      112.40     27.01 o 
  -7  24   7       43.10       52.25     19.99 o 
  -6  24   7       44.66       69.24     34.58 o 
  -5  24   7      224.34      243.93     38.74 o 
  -4  24   7      151.33      165.78     22.77 o 
  -3  24   7       57.80       61.35     19.44 o 
  -2  24   7      197.89      217.71     29.94 o 
  -1  24   7       93.97       92.57     24.27 o 
   0  24   7      233.42      264.80     34.10 o 
   1  24   7      147.43      135.83     26.65 o 
   2  24   7       31.79       41.85     25.06 o 
   3  24   7       50.36       56.68     25.07 o 
  -8  25   7        1.40       64.36     21.47 o 
  -7  25   7        1.21       -2.12     36.57 o 
  -6  25   7      217.95      291.75     39.21 o 
  -5  25   7       32.86       88.24     17.20 o 
  -4  25   7       45.24       51.16     23.11 o 
  -3  25   7        3.87       12.42     18.12 o 
  -2  25   7       30.66       61.97     21.44 o 
  -1  25   7        7.73        0.66     18.92 o 
   0  25   7      559.54      537.38     43.43 o 
   1  25   7       87.14       38.48     24.34 o 
   2  25   7        0.52        9.99     41.64 o 
   3  25   7       76.71       97.63     24.69 o 
  -7  26   7        2.57       40.37     29.03 o 
  -6  26   7      136.07      112.79     34.73 o 
  -5  26   7      284.27      328.74     50.03 o 
  -4  26   7       79.68       91.75     25.74 o 
  -3  26   7        6.98       -1.10     18.62 o 
  -2  26   7       94.58       51.20     20.53 o 
  -1  26   7       30.99       55.21     22.86 o 
   0  26   7      211.91      246.42     38.93 o 
   1  26   7       15.60       29.62     21.28 o 
   2  26   7        0.34        7.30     23.11 o 
  -7  27   7        5.19       53.42     23.77 o 
  -6  27   7      176.68      219.17     48.42 o 
  -5  27   7       18.57       26.08     15.71 o 
  -4  27   7      117.11       84.72     20.78 o 
  -3  27   7        1.33       16.69     20.46 o 
  -2  27   7        0.44        0.18     17.37 o 
  -1  27   7      163.01      151.24     26.67 o 
   0  27   7       50.30       67.81     27.43 o 
   1  27   7       67.96       56.06     26.32 o 
  -6  28   7      252.11      282.61     32.18 o 
  -5  28   7        1.23       39.16     29.99 o 
  -4  28   7       43.21       14.37     33.44 o 
  -3  28   7       57.78      126.59     28.36 o 
  -2  28   7        1.70       21.39     16.37 o 
  -1  28   7       27.48       43.84     22.60 o 
   0  28   7       45.06       76.89     22.42 o 
   1  28   7       72.44       96.69     26.41 o 
  -5  29   7       25.27       79.93     27.41 o 
  -4  29   7       61.54       82.19     37.20 o 
  -3  29   7      112.47      117.86     27.25 o 
  -2  29   7        3.73       37.62     16.44 o 
  -1  29   7       19.42       16.43     19.56 o 
   0  29   7       67.02      103.34     47.74 o 
 -12   0   8       11.85      -44.25     44.25 o 
 -11   0   8       21.21       74.71     54.63 o 
 -10   0   8     2539.41     2296.71    141.77 o 
  -9   0   8        3.86      -26.58     35.02 o 
  -8   0   8      115.17       88.44     42.46 o 
  -7   0   8     1695.13     1613.37     98.79 o 
  -6   0   8      496.08      491.47     60.64 o 
  -5   0   8       76.50      102.57     34.04 o 
  -4   0   8      408.18      335.03     47.71 o 
  -3   0   8        4.05       -7.98     28.49 o 
  -2   0   8     4053.30     3818.95     84.43 o 
  -1   0   8      409.32      353.24     45.55 o 
   0   0   8        1.87       14.25     27.58 o 
   1   0   8      405.88      350.10     49.48 o 
   2   0   8     1416.34     1349.51     87.60 o 
   3   0   8       39.64       24.93     26.41 o 
   4   0   8      129.55      135.91     41.79 o 
   5   0   8      737.14      734.86     90.16 o 
   6   0   8        7.67       37.71     44.63 o 
 -12   1   8       29.82       82.12     51.35 o 
 -11   1   8       27.98       49.59     34.21 o 
 -10   1   8       56.13       48.90     47.82 o 
  -9   1   8       60.82       93.46     32.92 o 
  -8   1   8      326.69      291.53     40.94 o 
  -7   1   8        4.83       11.98     20.73 o 
  -6   1   8      574.34      552.86     45.24 o 
  -5   1   8      625.23      561.02     61.38 o 
  -4   1   8      588.28      640.92     42.27 o 
  -3   1   8        0.75        7.70     15.42 o 
  -2   1   8       77.75      106.10     21.72 o 
  -1   1   8      403.17      445.94     36.28 o 
   0   1   8      174.26      152.89     25.75 o 
   1   1   8      828.56      827.18     45.86 o 
   2   1   8        6.51      -18.91     18.91 o 
   3   1   8       75.86       23.06     28.75 o 
   4   1   8        0.22       25.19     18.38 o 
   5   1   8       76.20      117.19     32.45 o 
   6   1   8      202.98      187.64     42.40 o 
 -12   2   8      138.59      135.09     48.63 o 
 -11   2   8      296.33      259.33     66.90 o 
 -10   2   8      846.71      878.97     74.96 o 
  -9   2   8        8.30       24.70     27.07 o 
  -8   2   8       78.46      126.88     32.44 o 
  -7   2   8       26.23       14.47     22.36 o 
  -6   2   8      292.37      294.60     50.35 o 
  -5   2   8       31.69       27.60     21.78 o 
  -4   2   8        1.40      -18.29     18.29 o 
  -3   2   8      367.26      347.61     22.11 o 
  -2   2   8     1589.49     1568.73     51.22 o 
  -1   2   8      290.80      310.26     50.62 o 
   0   2   8      388.15      408.11     34.62 o 
   1   2   8      732.99      681.25     42.33 o 
   2   2   8      112.52       79.52     24.74 o 
   3   2   8      201.98      198.39     33.67 o 
   4   2   8      337.39      400.17     67.04 o 
   5   2   8       27.73       89.02     28.77 o 
   6   2   8        0.89      -11.73     32.40 o 
 -12   3   8       93.50      238.28     51.69 o 
 -11   3   8      232.18      213.71     64.62 o 
 -10   3   8      698.82      588.01     62.82 o 
  -9   3   8       89.00       34.83     48.15 o 
  -8   3   8      550.68      548.59     53.36 o 
  -7   3   8      288.97      265.56     35.98 o 
  -6   3   8      473.94      468.49     64.21 o 
  -5   3   8      406.00      370.55     36.88 o 
  -4   3   8       29.76       51.05     23.65 o 
  -3   3   8      286.29      259.82     19.81 o 
  -2   3   8      283.33      299.95     18.69 o 
  -1   3   8     1074.97      981.81     29.90 o 
   0   3   8      138.46      146.30     21.68 o 
   1   3   8       74.35       74.00     28.03 o 
   2   3   8       70.25       82.44     32.43 o 
   3   3   8      135.75      167.61     31.77 o 
   4   3   8        3.74        1.76     27.87 o 
   5   3   8       73.81      117.44     32.60 o 
   6   3   8        5.08       83.80     32.52 o 
 -12   4   8      257.51      356.42     79.37 o 
 -11   4   8      575.68      558.98     72.97 o 
 -10   4   8        3.68       42.75     40.47 o 
  -9   4   8      663.19      656.00     61.15 o 
  -8   4   8       72.21       87.04     29.33 o 
  -7   4   8       46.28       40.62     22.70 o 
  -6   4   8       80.38       66.06     28.01 o 
  -5   4   8      893.39      762.06     46.15 o 
  -4   4   8     1073.74     1068.61     94.19 o 
  -3   4   8     1159.35     1043.92     40.30 o 
  -2   4   8       14.61       40.33     16.03 o 
  -1   4   8      502.17      482.20     28.82 o 
   0   4   8       16.13       16.94     18.02 o 
   1   4   8       48.39       22.93     22.32 o 
   2   4   8      138.28      170.52     29.29 o 
   3   4   8        1.28        9.73     22.51 o 
   4   4   8      143.73      113.30     31.22 o 
   5   4   8        0.50       35.44     24.89 o 
   6   4   8       31.21       52.76     28.02 o 
 -12   5   8      106.22      159.45     58.40 o 
 -11   5   8      136.95      171.23     40.27 o 
 -10   5   8       28.10       36.71     29.41 o 
  -9   5   8        1.34       41.82     29.22 o 
  -8   5   8      354.16      290.38     42.58 o 
  -7   5   8      355.68      384.68     43.31 o 
  -6   5   8        0.10       23.36     29.50 o 
  -5   5   8       40.78        3.93     19.51 o 
  -4   5   8        2.70      -19.83     19.83 o 
  -3   5   8       71.47       79.48     21.83 o 
  -2   5   8        1.65      -10.71     10.71 o 
  -1   5   8      126.42      140.82     16.59 o 
   0   5   8      123.93      128.16     16.55 o 
   1   5   8      321.00      309.83     32.33 o 
   2   5   8      136.04      161.12     39.49 o 
   3   5   8      420.17      458.15     45.23 o 
   4   5   8       89.59      110.58     32.80 o 
   5   5   8       39.08       44.29     23.32 o 
   6   5   8        0.20       14.62     54.36 o 
 -12   6   8       23.02       66.54     28.14 o 
 -11   6   8       27.26        0.89     19.91 o 
 -10   6   8      751.65      846.55     66.33 o 
  -9   6   8      264.31      193.48     40.27 o 
  -8   6   8       15.19       15.00     22.36 o 
  -7   6   8      375.41      372.27     62.57 o 
  -6   6   8      138.45      115.14     27.21 o 
  -5   6   8        5.09       13.69     21.05 o 
  -4   6   8      945.55      898.92     34.12 o 
  -3   6   8      247.64      271.24     17.33 o 
  -2   6   8      529.61      482.45     64.33 o 
  -1   6   8     2247.50     1355.54     86.31 o 
   0   6   8      352.81      313.18     36.51 o 
   1   6   8      641.46      640.59     41.11 o 
   2   6   8       11.69        7.86     20.89 o 
   3   6   8       11.42        7.04     21.32 o 
   4   6   8        0.45       -1.87     23.71 o 
   5   6   8      291.82      263.12     76.04 o 
   6   6   8        0.49       -7.60     82.43 o 
 -12   7   8        3.13       17.84     30.77 o 
 -11   7   8        4.10       18.97     20.02 o 
 -10   7   8      597.69      581.48     44.74 o 
  -9   7   8        0.69       12.96     73.44 o 
  -8   7   8       26.97        2.65     26.13 o 
  -7   7   8      281.66      265.85     37.77 o 
  -6   7   8      257.18      194.56     32.64 o 
  -5   7   8      168.40      193.66     31.93 o 
  -4   7   8      285.12      305.24     22.72 o 
  -3   7   8      239.25      301.87     20.82 o 
  -2   7   8        5.10       -3.05     31.82 o 
  -1   7   8       34.96       14.50     29.52 o 
   0   7   8      101.93      109.49     14.34 o 
   1   7   8      441.65      362.23     33.93 o 
   2   7   8      424.44      441.15     41.59 o 
   3   7   8        6.79       27.22     22.29 o 
   4   7   8        0.87        9.27     25.64 o 
   5   7   8       16.91       47.00     24.12 o 
   6   7   8        0.02       12.74     43.87 o 
 -12   8   8        1.37       -5.23     24.29 o 
 -11   8   8       10.52        0.31     43.70 o 
 -10   8   8      154.14      149.41     28.43 o 
  -9   8   8        0.90      -13.87     15.15 o 
  -8   8   8       10.33       44.92     45.40 o 
  -7   8   8       96.19       71.33     25.09 o 
  -6   8   8        1.60        3.56     21.14 o 
  -5   8   8      739.96      648.07     47.75 o 
  -4   8   8       36.79        8.05     33.95 o 
  -3   8   8      369.25      420.26     41.74 o 
  -2   8   8      286.73      198.63     48.63 o 
  -1   8   8        4.09       56.58     37.98 o 
   0   8   8      202.60      203.66     20.50 o 
   1   8   8      145.09      163.84     26.58 o 
   2   8   8      223.50      189.08     31.88 o 
   3   8   8       11.15      -15.12     21.80 o 
   4   8   8       50.22       36.88     25.82 o 
   5   8   8      176.26      166.63     36.39 o 
   6   8   8       77.93      117.96     31.41 o 
 -12   9   8       18.77       60.41     29.26 o 
 -11   9   8       49.24       86.38     29.56 o 
 -10   9   8      229.16      260.98     30.72 o 
  -9   9   8        6.28        6.77     16.85 o 
  -8   9   8       12.54       77.60     28.26 o 
  -7   9   8        0.02       62.32     50.95 o 
  -6   9   8        0.39       13.60     20.27 o 
  -5   9   8       16.17       56.09     20.31 o 
  -4   9   8     1213.54     1122.64     48.43 o 
  -3   9   8        0.56       16.90     13.09 o 
  -2   9   8      181.97      207.68     51.78 o 
  -1   9   8      351.49      272.73     58.39 o 
   0   9   8      541.38      457.40     26.75 o 
   1   9   8      114.12       86.78     37.09 o 
   2   9   8        3.32      -18.79     18.79 o 
   3   9   8        0.64        5.99     22.22 o 
   4   9   8        5.25       21.79     31.53 o 
   5   9   8        0.01       37.70     36.72 o 
   6   9   8        0.11       53.67     24.66 o 
 -12  10   8        0.97       42.03     28.03 o 
 -11  10   8        2.44      -23.57     23.57 o 
 -10  10   8       51.83       61.08     23.64 o 
  -9  10   8        2.34        4.69     19.13 o 
  -8  10   8      154.79      160.67     33.41 o 
  -7  10   8      102.85      130.23     27.79 o 
  -6  10   8      149.40      224.73     34.61 o 
  -5  10   8      920.66      906.34     49.06 o 
  -4  10   8     1454.90     1311.48     52.16 o 
  -3  10   8       98.55       97.88     13.55 o 
  -2  10   8      479.63      552.22     77.07 o 
  -1  10   8      893.64      783.67     91.33 o 
   0  10   8      324.34      332.47     20.07 o 
   1  10   8      765.94      776.43     77.22 o 
   2  10   8      437.45      426.37     41.69 o 
   3  10   8        2.06       -6.54     23.01 o 
   4  10   8       79.21      100.96     31.58 o 
   5  10   8       57.86      105.59     32.90 o 
   6  10   8      253.44      249.98     38.00 o 
 -11  11   8      379.97      452.02     62.81 o 
 -10  11   8      139.87      149.02     28.25 o 
  -9  11   8        0.30       31.17     19.59 o 
  -8  11   8       30.64       23.36     16.25 o 
  -7  11   8      107.15      102.38     40.96 o 
  -6  11   8     1066.37     1001.19     56.73 o 
  -5  11   8      435.77      398.80     39.22 o 
  -4  11   8      177.00      177.31     24.45 o 
  -3  11   8       14.34       17.71     30.00 o 
  -2  11   8      921.56      867.78     84.31 o 
  -1  11   8        0.00       45.37     43.49 o 
   0  11   8      564.15      550.33     24.46 o 
   1  11   8      294.10      368.55     31.77 o 
   2  11   8       48.08       24.35     35.56 o 
   3  11   8       87.54       34.04     25.73 o 
   4  11   8        8.89        8.03     24.55 o 
   5  11   8       42.66       40.30     30.14 o 
   6  11   8        0.01       64.54     55.78 o 
 -11  12   8       66.74       63.79     54.39 o 
 -10  12   8        1.56        9.85     25.92 o 
  -9  12   8       10.44       14.12     23.18 o 
  -8  12   8      129.08      187.97     24.46 o 
  -7  12   8       18.63        8.49     16.44 o 
  -6  12   8      136.38      121.42     29.99 o 
  -5  12   8      394.41      366.93     37.49 o 
  -4  12   8       85.79       54.90     20.36 o 
  -3  12   8        1.58       -3.86     16.31 o 
  -2  12   8       83.20       72.01     44.10 o 
  -1  12   8       10.05        7.25     39.49 o 
   0  12   8      575.35      569.43     31.96 o 
   1  12   8      574.91      630.58     39.71 o 
   2  12   8      116.77      167.67     78.76 o 
   3  12   8       58.32       58.45     58.64 o 
   4  12   8      412.07      459.55     51.14 o 
   5  12   8        6.49       25.64     41.07 o 
 -11  13   8        9.10       73.38     29.48 o 
 -10  13   8       48.28       78.41     34.51 o 
  -9  13   8        0.59       16.28     20.41 o 
  -8  13   8       27.57       36.62     19.12 o 
  -7  13   8       27.57       27.36     14.35 o 
  -6  13   8       23.40       28.33     17.56 o 
  -5  13   8      531.39      450.37     38.56 o 
  -4  13   8      812.83      782.01     69.61 o 
  -3  13   8      256.80      286.43     24.13 o 
  -2  13   8       51.64       64.61     10.63 o 
  -1  13   8       73.79       70.31     52.13 o 
   0  13   8       28.40       11.47     17.35 o 
   1  13   8       57.55       57.97     15.68 o 
   2  13   8      168.06      179.52     31.38 o 
   3  13   8       42.80       63.61     32.40 o 
   4  13   8       78.35       85.48     29.08 o 
   5  13   8       49.67       56.01     29.40 o 
 -11  14   8       97.24      132.50     44.90 o 
 -10  14   8        8.96       48.70     30.11 o 
  -9  14   8      217.47      288.86     34.60 o 
  -8  14   8       20.62       24.91     27.83 o 
  -7  14   8        8.31       11.83     14.19 o 
  -6  14   8      152.89      172.29     21.96 o 
  -5  14   8       20.95        9.04     13.33 o 
  -4  14   8      441.26      397.36     50.43 o 
  -3  14   8        0.20       18.35     13.82 o 
  -2  14   8       69.61       73.24     12.62 o 
  -1  14   8      427.79      399.98     21.76 o 
   0  14   8       16.33       28.22     16.65 o 
   1  14   8      161.48      119.38     26.64 o 
   2  14   8       84.76       57.87     22.34 o 
   3  14   8      267.14      321.25     82.29 o 
   4  14   8       12.64        7.30     22.53 o 
   5  14   8      132.20      128.46     37.99 o 
 -11  15   8       94.89      190.41     36.76 o 
 -10  15   8        0.01        8.89     25.66 o 
  -9  15   8      109.88      126.00     32.02 o 
  -8  15   8       45.74       96.09     21.73 o 
  -7  15   8        4.12       -3.19     19.17 o 
  -6  15   8      415.04      399.07     31.77 o 
  -5  15   8       50.46       78.51     17.73 o 
  -4  15   8     1356.08     1236.33     34.97 o 
  -3  15   8       12.66       14.50     14.49 o 
  -2  15   8       42.07       28.09     12.90 o 
  -1  15   8      159.72      135.88     20.39 o 
   0  15   8       46.11       15.32     17.47 o 
   1  15   8        0.00       -0.91     37.33 o 
   2  15   8       24.16        8.59     15.53 o 
   3  15   8      610.19      644.68     66.28 o 
   4  15   8        4.19       49.73     27.09 o 
   5  15   8      125.93      117.93     78.79 o 
 -11  16   8       29.23       75.03     43.00 o 
 -10  16   8        2.16      -26.29     26.29 o 
  -9  16   8       20.80       52.81     37.52 o 
  -8  16   8      166.28      161.18     26.00 o 
  -7  16   8        7.10       16.67     14.66 o 
  -6  16   8       70.75       66.23     20.14 o 
  -5  16   8        0.29       -8.81     15.01 o 
  -4  16   8      270.46      297.59     30.13 o 
  -3  16   8       49.34       71.94     18.48 o 
  -2  16   8       73.95       81.87     28.23 o 
  -1  16   8       22.88       12.41     16.29 o 
   0  16   8       52.66       84.43     31.12 o 
   1  16   8       39.12       36.96     21.38 o 
   2  16   8       32.93       57.38     19.67 o 
   3  16   8      212.04      208.05     36.50 o 
   4  16   8       84.52      130.37     31.86 o 
   5  16   8       98.61       78.39     30.56 o 
 -10  17   8       59.25       53.92     29.59 o 
  -9  17   8       96.81      117.80     29.71 o 
  -8  17   8       93.61      103.12     27.31 o 
  -7  17   8        7.99       18.17     15.84 o 
  -6  17   8      146.52      124.31     23.58 o 
  -5  17   8      104.63       81.61     19.15 o 
  -4  17   8       68.97       34.85     23.78 o 
  -3  17   8        8.73       11.92     14.24 o 
  -2  17   8        1.81       15.77     13.36 o 
  -1  17   8        0.60       11.15     26.09 o 
   0  17   8       51.68       43.97     19.22 o 
   1  17   8       84.69       62.34     23.69 o 
   2  17   8       34.17       38.24     25.23 o 
   3  17   8        2.35       37.67     25.42 o 
   4  17   8       18.38       94.93     42.66 o 
 -10  18   8       49.73       68.28     45.22 o 
  -9  18   8        5.29       22.88     31.72 o 
  -8  18   8       20.47        9.16     22.95 o 
  -7  18   8       60.72       60.22     20.13 o 
  -6  18   8      829.50      824.61     42.32 o 
  -5  18   8       26.72       32.69     17.49 o 
  -4  18   8       83.67       92.14     16.81 o 
  -3  18   8        2.54        7.27     13.66 o 
  -2  18   8       64.87       56.61     13.38 o 
  -1  18   8        0.00       18.24     22.93 o 
   0  18   8       32.31       73.45     21.50 o 
   1  18   8       72.66       56.07     38.44 o 
   2  18   8        8.72      -19.68     21.97 o 
   3  18   8      304.05      337.06     43.41 o 
   4  18   8      130.76      116.66     29.96 o 
 -10  19   8       42.25      130.29     27.08 o 
  -9  19   8       29.26       35.54     34.40 o 
  -8  19   8      344.58      372.25     42.94 o 
  -7  19   8       84.93      105.82     25.78 o 
  -6  19   8       88.85       65.10     20.29 o 
  -5  19   8       15.23       38.93     24.32 o 
  -4  19   8      179.82      172.07     22.75 o 
  -3  19   8       24.08       28.50     15.65 o 
  -2  19   8      128.06      119.83     25.20 o 
  -1  19   8       14.70       25.36     13.55 o 
   0  19   8       45.87       82.66     21.91 o 
   1  19   8       86.93       77.29     24.27 o 
   2  19   8      298.73      286.83     41.48 o 
   3  19   8      230.37      293.71     40.33 o 
   4  19   8        8.86      198.17     63.87 o 
  -9  20   8        9.05       27.28     26.12 o 
  -8  20   8      197.85      271.11     69.65 o 
  -7  20   8        0.21       13.00     17.15 o 
  -6  20   8      390.40      432.82     36.24 o 
  -5  20   8        1.76       -7.91     14.73 o 
  -4  20   8       26.28       41.54     23.49 o 
  -3  20   8        9.23       20.29     15.38 o 
  -2  20   8        3.99        1.94     23.22 o 
  -1  20   8        1.36       10.48     13.87 o 
   0  20   8       62.93       39.55     15.31 o 
   1  20   8       33.29       17.01     28.81 o 
   2  20   8        6.72       33.36     39.80 o 
   3  20   8       59.52       58.02     27.80 o 
  -9  21   8       12.66      -10.31     24.50 o 
  -8  21   8       32.18       11.28     23.11 o 
  -7  21   8        0.67       10.34     19.02 o 
  -6  21   8       48.30       58.51     23.09 o 
  -5  21   8      222.66      227.28     26.23 o 
  -4  21   8       77.81       67.13     19.35 o 
  -3  21   8       50.16       50.18     25.31 o 
  -2  21   8       29.09       13.00     17.21 o 
  -1  21   8       21.33       36.72     15.68 o 
   0  21   8        1.61        5.05     14.95 o 
   1  21   8        2.82       39.12     23.69 o 
   2  21   8       53.80       48.00     29.34 o 
   3  21   8      112.25      170.33     40.47 o 
  -9  22   8        5.15       19.77     21.06 o 
  -8  22   8       50.32       38.82     25.43 o 
  -7  22   8      115.25      210.42     29.77 o 
  -6  22   8      103.16      166.12     28.06 o 
  -5  22   8       10.70       28.71     18.81 o 
  -4  22   8       48.00       42.64     20.05 o 
  -3  22   8      207.01      209.69     24.72 o 
  -2  22   8       89.78       50.63     18.23 o 
  -1  22   8       32.29       65.08     20.06 o 
   0  22   8      281.64      281.75     27.43 o 
   1  22   8      122.87      124.09     20.73 o 
   2  22   8        6.23       -5.21     23.16 o 
   3  22   8       13.41       47.98     29.94 o 
  -8  23   8       11.69       21.32     18.27 o 
  -7  23   8        1.90       73.63     23.82 o 
  -6  23   8      327.96      344.04     61.54 o 
  -5  23   8       81.49      195.40     47.21 o 
  -4  23   8        0.82       -7.37     17.50 o 
  -3  23   8       98.55       97.43     22.41 o 
  -2  23   8        8.62       34.17     18.08 o 
  -1  23   8        7.35        8.32     21.07 o 
   0  23   8       54.16       68.69     45.32 o 
   1  23   8       54.53       93.88     22.07 o 
   2  23   8        0.38       47.61     24.31 o 
  -8  24   8        8.80       42.07     21.32 o 
  -7  24   8       38.45       49.36     19.79 o 
  -6  24   8       77.69      110.80     47.72 o 
  -5  24   8       51.56       21.18     26.60 o 
  -4  24   8        1.59       23.20     17.86 o 
  -3  24   8       32.70       24.68     18.76 o 
  -2  24   8       66.73       77.49     20.03 o 
  -1  24   8       21.18       35.94     19.61 o 
   0  24   8        1.43       36.47     25.43 o 
   1  24   8       64.43      113.21     24.38 o 
   2  24   8       11.58       60.08     25.52 o 
  -7  25   8        1.45       24.15     92.50 o 
  -6  25   8      101.67      134.47     46.48 o 
  -5  25   8        0.13       16.84     19.29 o 
  -4  25   8      222.87      246.25     63.78 o 
  -3  25   8       44.58       57.35     19.44 o 
  -2  25   8       71.00       79.10     50.15 o 
  -1  25   8        0.00       52.25     20.70 o 
   0  25   8       20.31       16.51     18.45 o 
   1  25   8       32.23       66.87     28.24 o 
  -6  26   8      221.32      272.18     32.94 o 
  -5  26   8       35.52       12.47     19.98 o 
  -4  26   8      205.86      200.73     29.22 o 
  -3  26   8      233.79      285.37     32.20 o 
  -2  26   8       56.67       93.28     20.39 o 
  -1  26   8      241.56      288.25     32.51 o 
   0  26   8      274.67      297.96     33.07 o 
  -5  27   8       22.87       49.32     19.12 o 
  -4  27   8      349.41      298.59     35.69 o 
  -3  27   8       50.90       49.36     24.63 o 
  -2  27   8       46.46       57.80     21.23 o 
  -1  27   8        8.33       51.53     31.72 o 
   0  27   8        0.12       34.73     34.57 o 
  -4  28   8        0.05      105.70     42.91 o 
  -3  28   8       21.53       28.90     21.22 o 
  -2  28   8       26.55        9.64     24.10 o 
 -12   1   9       18.16       64.08     37.43 o 
 -11   1   9      354.16      398.01     56.60 o 
 -10   1   9      104.39      100.38     35.12 o 
  -9   1   9       69.45      117.72     40.63 o 
  -8   1   9       42.32       49.49     26.95 o 
  -7   1   9       51.87       81.88     25.19 o 
  -6   1   9     1576.63     1273.41     58.56 o 
  -5   1   9      720.24      692.21     44.07 o 
  -4   1   9      223.06      215.08     28.88 o 
  -3   1   9     2448.08     2262.85     72.08 o 
  -2   1   9      230.08      257.98     29.40 o 
  -1   1   9       89.31       74.26     21.83 o 
   0   1   9      164.80       91.97     24.64 o 
   1   1   9        1.87       26.16     21.64 o 
   2   1   9        0.28       12.47     23.75 o 
   3   1   9        2.79       -6.18     18.93 o 
   4   1   9      186.66      286.63     58.00 o 
   5   1   9      381.48      454.31     57.84 o 
 -12   2   9        2.91        8.60     32.84 o 
 -11   2   9       46.26       62.49     34.07 o 
 -10   2   9       44.74       55.52     40.20 o 
  -9   2   9       12.41        2.14     28.28 o 
  -8   2   9       84.36      106.49     30.09 o 
  -7   2   9      129.77      101.70     46.38 o 
  -6   2   9      172.05      118.12     27.70 o 
  -5   2   9       14.03       17.21     19.19 o 
  -4   2   9       55.39       37.41     19.68 o 
  -3   2   9      323.04      338.83     32.53 o 
  -2   2   9     1895.36     1774.76     69.27 o 
  -1   2   9      130.30      140.91     24.52 o 
   0   2   9      303.49      348.81     34.90 o 
   1   2   9      271.75      331.97     36.37 o 
   2   2   9       76.17       68.46     25.69 o 
   3   2   9        0.10       59.16     38.05 o 
   4   2   9       30.52       31.20     28.36 o 
   5   2   9      354.20      500.15     54.40 o 
 -12   3   9       27.74       11.66     32.38 o 
 -11   3   9       84.23       91.49     38.70 o 
 -10   3   9       48.66       65.54     45.63 o 
  -9   3   9        0.22       17.80     22.91 o 
  -8   3   9      468.62      555.00     53.33 o 
  -7   3   9      584.52      573.05     45.93 o 
  -6   3   9      113.82      117.72     25.66 o 
  -5   3   9       43.94       11.64     20.52 o 
  -4   3   9      135.09      153.69     25.05 o 
  -3   3   9      611.56      551.66     36.73 o 
  -2   3   9       11.61       -2.77     12.48 o 
  -1   3   9      166.26      135.40     32.67 o 
   0   3   9      134.46      122.20     24.54 o 
   1   3   9       15.19      -13.65     19.27 o 
   2   3   9      296.62      291.40     36.41 o 
   3   3   9       86.74      119.51     29.46 o 
   4   3   9       50.19       16.15     31.76 o 
   5   3   9       90.26       29.61     35.34 o 
 -12   4   9       17.14       71.65     29.69 o 
 -11   4   9        0.41       -4.03     31.67 o 
 -10   4   9       20.44       64.62     31.95 o 
  -9   4   9       98.20      110.28     35.16 o 
  -8   4   9        8.92        8.38     21.53 o 
  -7   4   9      377.67      341.31     64.34 o 
  -6   4   9      671.43      617.42     46.07 o 
  -5   4   9        9.61       -9.83     17.73 o 
  -4   4   9      434.25      441.87     45.15 o 
  -3   4   9        3.39       17.62     13.31 o 
  -2   4   9       88.49       69.10     19.88 o 
  -1   4   9      169.34      138.87     36.82 o 
   0   4   9      350.17      322.89     31.96 o 
   1   4   9        0.27        2.12     18.22 o 
   2   4   9        5.64       22.97     19.33 o 
   3   4   9       38.10       62.09     34.08 o 
   4   4   9        0.45        1.44     25.98 o 
   5   4   9       41.71       21.63     16.68 o 
 -12   5   9        8.49       26.13     33.11 o 
 -11   5   9       68.05       55.41     32.90 o 
 -10   5   9       22.25        7.69     30.59 o 
  -9   5   9      118.49      142.40     33.93 o 
  -8   5   9      264.69      233.11     38.60 o 
  -7   5   9      172.01       91.82     38.65 o 
  -6   5   9      565.46      600.14     44.94 o 
  -5   5   9      503.29      508.64     38.98 o 
  -4   5   9     1022.41      994.06     55.80 o 
  -3   5   9      315.60      341.42     18.75 o 
  -2   5   9     1671.21     1451.74     34.09 o 
  -1   5   9       79.20       72.03     13.19 o 
   0   5   9       20.06       30.78     18.53 o 
   1   5   9      262.56      253.00     40.52 o 
   2   5   9      118.08       82.87     25.09 o 
   3   5   9      181.54      193.33     65.05 o 
   4   5   9       60.65      113.49     31.49 o 
   5   5   9      282.98      346.39     95.56 o 
 -12   6   9       84.51       71.94     57.23 o 
 -11   6   9       11.11       26.04     27.56 o 
 -10   6   9        3.61      -13.67     28.95 o 
  -9   6   9       73.96      108.89     33.62 o 
  -8   6   9       16.20       78.52     33.45 o 
  -7   6   9       69.46       70.31     49.88 o 
  -6   6   9      376.31      353.38     38.65 o 
  -5   6   9      143.10      107.01     32.47 o 
  -4   6   9        0.21        3.13     16.31 o 
  -3   6   9      107.31      106.05     12.60 o 
  -1   6   9       72.32       -5.45      7.65 o 
   0   6   9       54.38       31.16     14.69 o 
   1   6   9       35.36       35.27     20.28 o 
   2   6   9       10.25        3.09     19.25 o 
   3   6   9       88.39      101.23     31.10 o 
   4   6   9       38.17       44.63     37.45 o 
   5   6   9        9.16       15.68     29.97 o 
 -12   7   9        0.22      -35.57     35.57 o 
 -11   7   9       24.50      105.90     74.36 o 
 -10   7   9      196.04      237.83     45.34 o 
  -9   7   9        0.19      -21.53     21.81 o 
  -8   7   9        0.08      -12.53     42.69 o 
  -7   7   9      137.54      161.99     43.56 o 
  -6   7   9      129.83      131.58     28.08 o 
  -5   7   9       75.22       89.53     22.93 o 
  -4   7   9      150.63      156.94     68.81 o 
  -3   7   9      224.15      249.61     39.61 o 
  -2   7   9     1112.30      851.67     75.98 o 
  -1   7   9       60.69       28.53     31.29 o 
   0   7   9      372.59      405.67     32.26 o 
   1   7   9        4.87       16.17     32.05 o 
   2   7   9       62.08       94.00     48.25 o 
   3   7   9       47.60       39.28     26.24 o 
   4   7   9      117.60      146.24     42.77 o 
   5   7   9      144.72      211.61     48.80 o 
 -11   8   9      123.00      129.90     39.93 o 
 -10   8   9        4.43       15.34     31.19 o 
  -9   8   9       96.46      136.39     35.20 o 
  -8   8   9      293.83      232.77     38.83 o 
  -7   8   9      288.50      256.12     37.06 o 
  -6   8   9        3.55        0.61     19.94 o 
  -5   8   9       27.43       35.88     20.82 o 
  -4   8   9       10.72        4.99     15.91 o 
  -3   8   9      343.88      422.04     66.22 o 
  -2   8   9       61.23       97.46     37.56 o 
  -1   8   9        8.44       68.81     32.10 o 
   0   8   9      141.90      139.28     22.73 o 
   1   8   9      443.23      391.30     79.85 o 
   2   8   9       14.60       14.76     21.22 o 
   3   8   9        4.08       44.11     25.41 o 
   4   8   9      145.74      199.92     39.88 o 
   5   8   9        5.22       27.83     25.91 o 
 -11   9   9      379.63      361.41     53.84 o 
 -10   9   9        5.53       19.34     34.39 o 
  -9   9   9       75.04      156.52     36.92 o 
  -8   9   9       59.13       42.75     41.94 o 
  -7   9   9      200.95      175.94     38.97 o 
  -6   9   9       28.74       39.37     21.57 o 
  -5   9   9        3.80       24.54     18.55 o 
  -4   9   9        1.05       17.64     16.44 o 
  -3   9   9        0.83       29.34     35.27 o 
  -2   9   9       24.67       23.04     31.81 o 
  -1   9   9       31.32       91.01     43.03 o 
   0   9   9      114.23       73.25     39.55 o 
   1   9   9       14.22        5.48     18.67 o 
   2   9   9      658.65      713.23     49.40 o 
   3   9   9       97.17       86.93     55.05 o 
   4   9   9      252.26      308.84     45.62 o 
   5   9   9       41.03       18.90     50.95 o 
 -11  10   9        2.67       -4.76     41.42 o 
 -10  10   9      125.49      113.01     38.71 o 
  -9  10   9       14.36      -24.86     24.99 o 
  -8  10   9       10.17       16.69     36.40 o 
  -7  10   9      132.43      130.20     35.98 o 
  -6  10   9      235.26      268.28     35.99 o 
  -5  10   9       27.74       78.34     36.57 o 
  -4  10   9        0.03       -0.78     15.91 o 
  -3  10   9       34.94       84.71     44.19 o 
  -2  10   9      213.17      208.57     55.86 o 
  -1  10   9      156.20      136.03     51.68 o 
   0  10   9      243.22      205.27     58.71 o 
   1  10   9       47.65       35.71     20.57 o 
   2  10   9      139.18      142.39     29.53 o 
   3  10   9       63.48       19.41     27.94 o 
   4  10   9        9.12       19.53     23.06 o 
   5  10   9       30.75       40.99     28.42 o 
 -11  11   9      411.70      400.08     80.22 o 
 -10  11   9       70.88       86.38     57.19 o 
  -9  11   9        0.99      -23.58     23.58 o 
  -8  11   9        0.19       -4.60     19.40 o 
  -7  11   9      111.22      126.41     31.17 o 
  -6  11   9      815.19      769.17     50.67 o 
  -5  11   9      190.93      150.33     39.47 o 
  -4  11   9      145.04      110.76     21.54 o 
  -3  11   9       84.17       27.53     40.66 o 
  -2  11   9      116.00      109.49     46.67 o 
  -1  11   9       12.28       96.21     45.47 o 
   0  11   9      201.46      178.04     56.13 o 
   1  11   9       38.42       23.82     19.48 o 
   2  11   9        0.14       13.58     34.91 o 
   3  11   9      874.27      867.06     59.74 o 
   4  11   9        2.06      -24.52     64.40 o 
 -11  12   9       75.85      149.03     56.04 o 
 -10  12   9      195.76      203.02     44.16 o 
  -9  12   9        3.72       -9.98     25.98 o 
  -8  12   9      125.53      110.21     33.86 o 
  -7  12   9       18.59       32.47     22.19 o 
  -6  12   9       13.46       14.00     20.02 o 
  -5  12   9       17.09       27.11     19.00 o 
  -4  12   9        0.12        5.18     16.80 o 
  -3  12   9      597.04      548.28     84.59 o 
  -2  12   9      172.58      221.47     56.73 o 
  -1  12   9      270.94      272.37     61.51 o 
   0  12   9       11.57      -11.30     39.42 o 
   1  12   9       64.28       33.09     20.16 o 
   2  12   9        3.23       17.07     35.41 o 
   3  12   9       13.30       -0.79     31.82 o 
   4  12   9        7.67      -38.99     59.35 o 
 -11  13   9        7.02       57.02     37.03 o 
 -10  13   9       91.13      120.76     37.36 o 
  -9  13   9      181.37      215.16     41.81 o 
  -8  13   9        6.57       18.58     36.91 o 
  -7  13   9        0.93      -11.29     19.61 o 
  -6  13   9       70.31       86.98     26.78 o 
  -5  13   9      124.26      128.66     26.00 o 
  -4  13   9       22.98       14.33     15.51 o 
  -3  13   9        8.58       38.65     48.64 o 
  -2  13   9       51.28       30.28     41.18 o 
  -1  13   9       27.12       22.54     45.08 o 
   0  13   9       21.16       56.42     48.82 o 
   1  13   9       59.06       76.22     23.65 o 
   2  13   9        3.68       12.53     22.15 o 
   3  13   9       13.91       28.91     26.24 o 
   4  13   9       14.63        9.74     63.67 o 
 -10  14   9       41.77       28.55     42.72 o 
  -9  14   9       89.00       93.60     32.19 o 
  -8  14   9      554.23      557.62     54.37 o 
  -7  14   9      158.67      153.36     41.79 o 
  -6  14   9       25.12       37.26     34.55 o 
  -5  14   9        3.82       11.87     18.54 o 
  -4  14   9       10.17        4.95     13.43 o 
  -3  14   9        6.36       12.50     12.76 o 
  -2  14   9        4.26       80.58     47.99 o 
  -1  14   9      287.86      357.28     76.56 o 
   0  14   9        4.13      -41.35     41.35 o 
   1  14   9        7.10       15.61     20.36 o 
   2  14   9       30.25       31.54     34.52 o 
   3  14   9       14.94       20.90     24.94 o 
   4  14   9        4.09       18.35     25.82 o 
 -10  15   9      132.73      132.29     51.22 o 
  -9  15   9       12.07       40.67     26.43 o 
  -8  15   9        4.45      139.50     48.60 o 
  -7  15   9      138.97      167.30     33.05 o 
  -6  15   9      129.72      162.65     43.20 o 
  -5  15   9       16.77       28.10     19.01 o 
  -4  15   9      321.74      320.34     60.26 o 
  -3  15   9       22.85       -4.32     38.49 o 
  -2  15   9       11.27       53.08     48.97 o 
  -1  15   9       47.30       72.94     56.09 o 
   0  15   9       10.83       11.85     15.89 o 
   1  15   9       19.66       18.23     22.28 o 
   2  15   9        5.98      -10.25     20.78 o 
   3  15   9       16.56       45.79     64.92 o 
   4  15   9      265.53      196.78     52.03 o 
 -10  16   9       14.48       28.70     22.68 o 
  -9  16   9       58.19      106.99     25.28 o 
  -8  16   9      535.34      555.32     35.46 o 
  -7  16   9        0.86       39.57     22.63 o 
  -6  16   9       12.97       27.00     19.53 o 
  -5  16   9      124.27      148.98     26.58 o 
  -4  16   9       62.64       41.86     17.31 o 
  -3  16   9       14.71       16.43     32.51 o 
  -2  16   9        3.51      -17.64     37.12 o 
  -1  16   9        4.97       11.18     20.07 o 
   0  16   9       12.15       18.01     18.20 o 
   1  16   9        3.98       28.19     20.42 o 
   2  16   9       31.78       84.75     64.97 o 
   3  16   9       97.31      114.07     31.25 o 
 -10  17   9      129.31      152.62     28.53 o 
  -9  17   9      219.62      348.75     35.92 o 
  -8  17   9      269.94      287.85     27.97 o 
  -7  17   9       49.81       60.49     23.74 o 
  -6  17   9      539.33      450.37     40.32 o 
  -5  17   9        2.31       -2.91     34.02 o 
  -4  17   9       30.39       61.98     18.33 o 
  -3  17   9       35.24       54.36     15.22 o 
  -2  17   9       17.55       27.50     14.65 o 
  -1  17   9        0.01        6.33     25.63 o 
   0  17   9        4.53       36.63     24.33 o 
   1  17   9       90.79      105.82     19.74 o 
   2  17   9       45.61       54.29     26.14 o 
   3  17   9       27.90       53.96     22.79 o 
  -9  18   9      118.43      135.69     53.62 o 
  -8  18   9       97.61      167.43     26.61 o 
  -7  18   9        0.24       -2.38     15.40 o 
  -6  18   9       66.78       65.48     23.76 o 
  -5  18   9       65.92       94.08     24.10 o 
  -4  18   9        0.33       -0.63     15.01 o 
  -3  18   9        0.07       13.46     14.69 o 
  -2  18   9        0.03      -25.50     52.19 o 
  -1  18   9        4.71       -6.32     14.86 o 
   0  18   9      255.51      295.86     42.40 o 
   1  18   9       12.02        3.59     15.95 o 
   2  18   9        0.74       29.81     22.68 o 
   3  18   9       43.36       59.09     43.12 o 
  -9  19   9        0.21       12.47     19.56 o 
  -8  19   9        2.69       27.83     27.36 o 
  -7  19   9        0.26       27.72     32.72 o 
  -6  19   9      114.77      109.16     19.08 o 
  -5  19   9        0.00       -3.76     17.60 o 
  -4  19   9        5.50      -10.62     14.37 o 
  -3  19   9      127.47      143.38     40.95 o 
  -2  19   9       37.49       26.73     18.13 o 
  -1  19   9        0.10       28.23     17.71 o 
   0  19   9        8.27       27.71     19.43 o 
   1  19   9        0.27       22.35     22.04 o 
   2  19   9       92.86       80.31     28.04 o 
  -9  20   9       92.37      130.42     28.90 o 
  -8  20   9      443.48      515.76     39.23 o 
  -7  20   9      104.78      108.88     23.93 o 
  -6  20   9      176.07      207.28     37.16 o 
  -5  20   9        3.29       23.97     14.82 o 
  -4  20   9       34.99       57.85     21.11 o 
  -3  20   9       89.28      121.51     21.26 o 
  -2  20   9      226.26      236.74     65.40 o 
  -1  20   9        1.40       20.73     17.52 o 
   0  20   9        5.41        1.44     18.44 o 
   1  20   9       79.36       71.95     27.94 o 
   2  20   9       50.74       21.99     26.31 o 
  -8  21   9       66.15       81.26     18.45 o 
  -7  21   9      138.53      143.92     26.64 o 
  -6  21   9       18.90       45.92     20.16 o 
  -5  21   9        0.22        9.96     30.39 o 
  -4  21   9       16.79       30.26     20.29 o 
  -3  21   9        4.92       55.58     39.36 o 
  -2  21   9       32.39       31.34     18.99 o 
  -1  21   9        0.03      -15.10     16.60 o 
   0  21   9       11.59        8.46     19.34 o 
   1  21   9       30.50       56.70     22.65 o 
   2  21   9        2.06       23.95     18.73 o 
  -8  22   9      469.42      486.07     42.18 o 
  -7  22   9      216.13      251.62     35.44 o 
  -6  22   9       95.55       98.91     30.61 o 
  -5  22   9       10.72       23.94     17.80 o 
  -4  22   9       16.49       12.67     15.37 o 
  -3  22   9      148.85      153.69     26.26 o 
  -2  22   9        1.27        5.31     18.25 o 
  -1  22   9       16.11       13.54     18.11 o 
   0  22   9      158.06      170.39     49.56 o 
   1  22   9       19.13       36.85     23.77 o 
  -7  23   9        6.76       -2.39     19.52 o 
  -6  23   9        0.33       -3.19     16.76 o 
  -5  23   9      198.30      191.64     27.85 o 
  -4  23   9       52.81       70.63     19.83 o 
  -3  23   9        6.35      -13.97     16.12 o 
  -2  23   9       27.73      166.65     71.99 o 
  -1  23   9        2.61       37.45     32.64 o 
   0  23   9        7.23       10.00     21.05 o 
   1  23   9      158.87      186.56     39.08 o 
  -7  24   9      113.77      126.11     41.45 o 
  -6  24   9        8.56        2.58     19.21 o 
  -5  24   9       90.92      119.24     22.28 o 
  -4  24   9       50.19      168.48     38.59 o 
  -3  24   9      255.85      294.69     42.74 o 
  -2  24   9       96.38       84.49     24.28 o 
  -1  24   9        8.07       52.54     21.99 o 
   0  24   9      176.64      179.85     38.65 o 
  -6  25   9      100.34      130.41     42.46 o 
  -5  25   9      420.57      445.51     68.61 o 
  -4  25   9      118.45      166.76     23.79 o 
  -3  25   9       28.12       45.66     18.40 o 
  -2  25   9       11.40        1.28     19.34 o 
  -1  25   9       56.67       54.00     24.08 o 
  -4  26   9      101.69      152.28     23.45 o 
  -3  26   9        6.88       28.77     21.23 o 
 -11   0  10       16.27       -4.29     41.35 o 
 -10   0  10      100.14      199.71     59.37 o 
  -9   0  10      306.10      364.78     66.25 o 
  -8   0  10      294.97      274.26     54.00 o 
  -7   0  10      271.23      222.57     47.53 o 
  -6   0  10      108.69       92.58     38.46 o 
  -5   0  10        1.84       -4.41     27.26 o 
  -4   0  10      445.32      344.67     51.39 o 
  -3   0  10      145.41      131.76     37.38 o 
  -2   0  10        8.43       17.32     29.19 o 
  -1   0  10      243.01      220.64     44.79 o 
   0   0  10       22.83       64.62     30.02 o 
   1   0  10      244.85      262.52     50.06 o 
   2   0  10      118.03      134.09     45.45 o 
   3   0  10       85.37      171.31     48.89 o 
   4   0  10       88.13       94.16     37.82 o 
 -11   1  10       12.56      -22.34     43.03 o 
 -10   1  10        1.69       29.99     32.19 o 
  -9   1  10       52.35       26.72     26.12 o 
  -8   1  10        5.77      -10.59     22.67 o 
  -7   1  10       21.33        1.95      8.25 o 
  -6   1  10       79.33       66.91     33.98 o 
  -5   1  10      158.90      176.41     29.66 o 
  -4   1  10     1686.11     1622.61     62.26 o 
  -3   1  10       65.05       69.53     23.18 o 
  -2   1  10        2.52       -5.36     19.54 o 
  -1   1  10       75.33       77.86     25.18 o 
   0   1  10        0.20       18.28     18.79 o 
   1   1  10      148.54      180.50     30.74 o 
   2   1  10      154.61      121.25     31.70 o 
   3   1  10       31.36       42.75     25.08 o 
   4   1  10       64.10      110.70     47.57 o 
 -11   2  10        9.37       19.58     65.91 o 
 -10   2  10       19.25        8.85     29.05 o 
  -9   2  10       15.22        0.81     25.24 o 
  -8   2  10       24.17       70.94     21.41 o 
  -7   2  10        1.90        2.64     19.19 o 
  -6   2  10      216.41      226.15     46.99 o 
  -5   2  10        3.53       -1.57     20.14 o 
  -4   2  10        0.10      -10.06     29.61 o 
  -3   2  10      187.41      190.85     28.59 o 
  -2   2  10        4.71       12.01     18.73 o 
  -1   2  10      433.11      447.40     38.81 o 
   0   2  10       44.53       24.58     20.12 o 
   1   2  10      143.73      137.63     29.52 o 
   2   2  10      143.86      139.09     30.39 o 
   3   2  10       58.46       77.11     27.66 o 
   4   2  10        8.29       13.04     20.42 o 
 -11   3  10        0.15       10.37     48.52 o 
 -10   3  10        7.54       26.14     44.33 o 
  -9   3  10        2.17       23.24     24.34 o 
  -8   3  10      395.85      338.60     73.06 o 
  -7   3  10      172.11      159.47     33.19 o 
  -6   3  10        0.63       19.69     19.85 o 
  -5   3  10      526.58      452.52     41.12 o 
  -4   3  10      111.93      129.83     24.41 o 
  -3   3  10       52.49       90.14     22.66 o 
  -2   3  10        1.10        1.01     18.45 o 
  -1   3  10        3.66      -10.25     18.93 o 
   0   3  10      117.73      128.45     26.74 o 
   1   3  10        4.34       17.90     20.70 o 
   2   3  10        0.99       30.76     22.96 o 
   3   3  10      276.72      414.47     63.32 o 
   4   3  10        4.90       64.16     38.38 o 
 -11   4  10        6.11      -20.70     41.32 o 
 -10   4  10       15.74      -13.22     28.56 o 
  -9   4  10      311.24      268.34     43.34 o 
  -8   4  10       41.24       53.16     46.53 o 
  -7   4  10       88.90      141.89     31.73 o 
  -6   4  10      190.38      162.21     30.27 o 
  -4   4  10      143.53      163.87     27.39 o 
  -3   4  10        3.36       -7.74     17.04 o 
  -2   4  10      122.29       98.01     22.47 o 
  -1   4  10        9.75       -5.67     22.84 o 
   0   4  10       67.70       87.11     23.55 o 
   1   4  10      218.87      193.88     31.21 o 
   2   4  10       95.85       68.51     23.90 o 
   3   4  10       22.15       51.32     27.12 o 
   4   4  10       81.88      111.98     28.90 o 
 -11   5  10       13.46       44.60     36.87 o 
 -10   5  10        0.56       23.62     27.53 o 
  -9   5  10      297.77      367.37     46.82 o 
  -8   5  10      526.70      265.09     81.14 o 
  -7   5  10      150.88      158.40     32.26 o 
  -6   5  10        0.86       -6.25     18.29 o 
  -5   5  10      198.04      136.02     26.39 o 
  -4   5  10       31.54       55.18     67.07 o 
  -3   5  10      485.19      480.18     33.11 o 
  -2   5  10        0.00       -4.46     16.68 o 
  -1   5  10      154.32      147.13     24.64 o 
   0   5  10      285.43      289.78     46.22 o 
   1   5  10      277.45      248.67     31.45 o 
   2   5  10        4.42       25.49     19.61 o 
   3   5  10       24.04       52.77     23.64 o 
   4   5  10      159.64      143.61     30.38 o 
 -11   6  10        5.24       84.82     33.64 o 
 -10   6  10        3.82       11.36     26.19 o 
  -9   6  10       72.53      129.07     34.94 o 
  -8   6  10      127.07      169.49     54.40 o 
  -7   6  10       25.40       37.98     22.50 o 
  -6   6  10       87.52       77.78     24.22 o 
  -5   6  10       18.74       52.13     34.17 o 
  -4   6  10        9.80       27.34     17.21 o 
  -3   6  10     1169.53     1020.51     77.28 o 
  -2   6  10        0.32        5.24     28.42 o 
  -1   6  10      582.63      491.29     70.86 o 
   0   6  10        0.05        3.25     14.79 o 
   1   6  10      147.48       97.72     86.23 o 
   2   6  10        0.09        9.89     20.86 o 
   3   6  10       95.22      105.95     74.56 o 
   4   6  10       84.10       52.08     28.01 o 
 -11   7  10       31.92       65.02     35.27 o 
 -10   7  10       27.76       81.06     28.71 o 
  -9   7  10       21.62       42.13     27.78 o 
  -8   7  10       72.31       59.28     21.92 o 
  -7   7  10       22.86       41.74     38.79 o 
  -6   7  10        1.67      -10.73     25.65 o 
  -5   7  10      127.68      129.53     24.79 o 
  -4   7  10      129.74      119.66     21.59 o 
  -3   7  10        6.34       16.05     29.44 o 
  -2   7  10      169.15       40.12     17.27 o 
  -1   7  10        0.21      -11.06     13.69 o 
   0   7  10      137.02       96.95     19.92 o 
   1   7  10      143.01      151.55     27.41 o 
   2   7  10      205.79      248.63     35.46 o 
   3   7  10      104.16      130.04     48.94 o 
   4   7  10       32.32       59.71     56.15 o 
 -11   8  10       41.37       24.49     42.36 o 
 -10   8  10        3.53       -5.63     28.48 o 
  -9   8  10        4.24       42.55     22.32 o 
  -8   8  10      113.06       86.27     27.24 o 
  -7   8  10      177.86      255.68     42.10 o 
  -6   8  10        0.06        4.65     18.50 o 
  -5   8  10        0.32       23.05     19.08 o 
  -4   8  10      404.31      444.64     40.06 o 
  -3   8  10       25.08      132.91     43.38 o 
  -2   8  10       18.87       32.56     30.29 o 
  -1   8  10      120.09      122.19     42.42 o 
   0   8  10       34.11       50.57     16.65 o 
   1   8  10        0.99        6.48     18.28 o 
   2   8  10       14.90       14.01     22.81 o 
   3   8  10       19.48       16.63     26.59 o 
   4   8  10       83.41      149.97     45.74 o 
 -11   9  10       25.62       25.01     91.13 o 
 -10   9  10      370.35      460.80    120.51 o 
  -9   9  10      108.84      124.69     31.12 o 
  -8   9  10        3.27       17.27     24.80 o 
  -7   9  10       39.07       83.29     67.49 o 
  -6   9  10      730.15      748.97     48.73 o 
  -5   9  10      135.53      141.26     24.51 o 
  -4   9  10      178.02      142.62     21.98 o 
  -3   9  10        1.90       10.96     31.77 o 
  -2   9  10       10.99       35.72     32.33 o 
  -1   9  10      145.38      138.53     45.53 o 
   0   9  10       71.21       87.81     42.86 o 
   1   9  10       51.07       32.16     22.23 o 
   2   9  10       46.00       76.01     28.67 o 
   3   9  10        0.03       23.65     24.27 o 
 -11  10  10       17.89       72.82     35.27 o 
 -10  10  10       17.53       43.58     34.11 o 
  -9  10  10       23.13       66.10     26.83 o 
  -8  10  10       19.10       51.84     25.82 o 
  -7  10  10      111.09      103.56     29.38 o 
  -6  10  10       99.58      119.90     59.56 o 
  -5  10  10      159.81      137.19     25.58 o 
  -4  10  10       68.34       29.52     16.02 o 
  -3  10  10      194.46      202.03     57.86 o 
  -2  10  10       71.13      217.66     52.56 o 
  -1  10  10      180.96      194.02     52.56 o 
   0  10  10       23.27       21.11     43.46 o 
   1  10  10       31.60       48.97     21.97 o 
   2  10  10       48.01       63.26     29.27 o 
   3  10  10       58.35       44.22     68.67 o 
 -10  11  10      331.39      387.14     54.17 o 
  -9  11  10        2.11       -7.30     24.45 o 
  -8  11  10       27.15       38.87     27.13 o 
  -7  11  10      108.45       98.06     43.63 o 
  -6  11  10       50.84       48.17     22.85 o 
  -5  11  10      250.86      298.20     32.75 o 
  -4  11  10       20.09       28.45     20.16 o 
  -3  11  10      500.33      494.65     79.82 o 
  -2  11  10       42.31       19.92     39.77 o 
  -1  11  10       61.19       14.65     40.57 o 
   0  11  10      220.99      231.12     60.42 o 
   1  11  10      117.38      116.91     26.81 o 
   2  11  10      128.85      146.25     38.31 o 
   3  11  10       84.13      130.01     34.80 o 
 -10  12  10      312.46      339.30     47.01 o 
  -9  12  10       33.06       39.94     25.32 o 
  -8  12  10        2.04        9.92     25.68 o 
  -7  12  10       46.55       42.87     24.79 o 
  -6  12  10       29.83       -5.73     49.55 o 
  -5  12  10       12.57       12.61     18.41 o 
  -4  12  10       12.22       -0.50     18.52 o 
  -3  12  10       35.14       17.51     40.82 o 
  -2  12  10      190.08      176.17     57.97 o 
  -1  12  10        3.84      -36.64     36.64 o 
   0  12  10      216.50      255.44     65.12 o 
   1  12  10      269.73      277.86     88.24 o 
   2  12  10       44.47       61.30     52.99 o 
   3  12  10       56.12      118.29     53.40 o 
 -10  13  10        7.58       70.01     65.93 o 
  -9  13  10       57.09      123.37     34.48 o 
  -8  13  10       50.05       96.97     48.50 o 
  -7  13  10       65.58      104.82     28.07 o 
  -6  13  10       16.43       27.46     21.02 o 
  -5  13  10      121.13      121.35     24.47 o 
  -4  13  10        0.39       26.34     13.28 o 
  -3  13  10       62.74       88.62     48.75 o 
  -2  13  10      104.06       74.40     50.26 o 
  -1  13  10      251.16      252.59     68.64 o 
   0  13  10      275.12      366.60     76.23 o 
   1  13  10        3.91       -0.74     20.82 o 
   2  13  10       89.91       44.06     79.55 o 
   3  13  10        0.15       34.02     47.10 o 
 -10  14  10        0.25       42.64     24.88 o 
  -9  14  10       22.14       45.79     50.05 o 
  -8  14  10        0.02       25.91     25.32 o 
  -7  14  10       38.90       30.03     32.79 o 
  -6  14  10       45.04       46.99     21.86 o 
  -5  14  10       21.47       26.43     18.32 o 
  -4  14  10      348.29      385.49     26.21 o 
  -3  14  10       20.71      -41.61     41.61 o 
  -2  14  10       18.27       36.94     54.77 o 
  -1  14  10        2.14       26.34     55.81 o 
   0  14  10      381.74      306.93     79.59 o 
   1  14  10        5.87       28.35     44.72 o 
   2  14  10      149.64      138.67     32.11 o 
 -10  15  10       60.52       98.33     34.80 o 
  -9  15  10       38.93       44.54     49.99 o 
  -8  15  10       51.33       89.81     29.81 o 
  -7  15  10       30.31       54.29     24.84 o 
  -6  15  10        6.41       21.65     21.30 o 
  -5  15  10        8.86       36.26     18.74 o 
  -4  15  10       15.43       14.65     18.12 o 
  -3  15  10       78.75       34.05     53.58 o 
  -2  15  10      214.46      209.40     71.42 o 
  -1  15  10      478.76      431.24     87.62 o 
   0  15  10        5.70       69.44     60.12 o 
   1  15  10       22.37      -11.58     60.86 o 
   2  15  10        0.00       27.53     22.37 o 
  -9  16  10      182.81      221.23     34.64 o 
  -8  16  10       25.37       51.77     26.04 o 
  -7  16  10       48.03       89.97     28.08 o 
  -6  16  10       17.24       -7.25     19.09 o 
  -5  16  10      118.37      137.04     30.44 o 
  -4  16  10      147.00      156.39     50.05 o 
  -3  16  10      224.09      254.35     72.18 o 
  -2  16  10       66.78       27.14     56.58 o 
  -1  16  10       20.16       -3.30     50.15 o 
   0  16  10       19.01       97.87     57.33 o 
   1  16  10       25.45       41.33     22.26 o 
   2  16  10       68.69       79.86     26.68 o 
  -9  17  10      167.00      199.53     38.33 o 
  -8  17  10      119.27      132.28     30.40 o 
  -7  17  10        1.32       28.18     21.80 o 
  -6  17  10        7.46       34.00     22.45 o 
  -5  17  10       30.30       10.97     24.85 o 
  -4  17  10        9.18        3.81     14.48 o 
  -3  17  10       80.78       45.41     52.88 o 
  -2  17  10      213.22      252.27     74.09 o 
  -1  17  10       79.39      192.75     69.05 o 
   0  17  10       99.66      193.28     75.12 o 
   1  17  10       75.63       75.00     26.03 o 
   2  17  10      179.50      173.64     35.10 o 
  -8  18  10       82.87       77.97     52.13 o 
  -7  18  10        2.74       -7.00     28.22 o 
  -6  18  10        0.53       44.55     21.00 o 
  -5  18  10       44.40       72.08     18.61 o 
  -4  18  10        2.77        0.92     14.57 o 
  -3  18  10        5.19       16.97     12.89 o 
  -2  18  10        9.73       56.70     50.57 o 
  -1  18  10       63.99      234.45     68.59 o 
   0  18  10      289.39      309.03     86.04 o 
   1  18  10      191.24      190.94     30.38 o 
  -8  19  10       99.14       92.91     33.13 o 
  -7  19  10      248.28      305.09     38.80 o 
  -6  19  10       10.42       41.04     19.44 o 
  -5  19  10      150.43      146.90     25.95 o 
  -4  19  10       25.77       31.52     38.20 o 
  -3  19  10        0.06        8.99     14.36 o 
  -2  19  10       10.26        3.90     58.44 o 
  -1  19  10       54.41      131.80     66.05 o 
   0  19  10       59.98       67.60     72.55 o 
   1  19  10        2.63       46.29     20.30 o 
  -7  20  10      131.46      165.93     30.90 o 
  -6  20  10        2.27        1.95     16.70 o 
  -5  20  10      179.47      190.44     28.97 o 
  -4  20  10       75.09       69.73     20.22 o 
  -3  20  10       28.19       69.01     18.07 o 
  -2  20  10        0.01      -47.29     54.26 o 
  -1  20  10        2.31       11.68     17.35 o 
   0  20  10        9.86        2.96     17.39 o 
  -7  21  10       98.35      131.46     29.13 o 
  -6  21  10        1.85       47.37     15.92 o 
  -5  21  10       55.54       83.47     40.01 o 
  -4  21  10      191.24      211.33     28.47 o 
  -3  21  10       10.52      -15.51     15.51 o 
  -2  21  10        0.06        8.98     32.83 o 
  -1  21  10       25.23       59.07     19.88 o 
   0  21  10       27.37       42.42     40.16 o 
  -6  22  10       53.45       97.82     26.68 o 
  -5  22  10      293.87      344.66     36.70 o 
  -4  22  10      103.87       95.52     37.86 o 
  -3  22  10        3.72       10.94     25.37 o 
  -2  22  10      186.39      225.40     64.57 o 
  -1  22  10       10.65        3.48     17.00 o 
  -5  23  10      138.85      149.32     31.65 o 
  -4  23  10       23.30       25.41     32.08 o 
  -3  23  10       85.62       80.26     22.92 o 
  -2  23  10        0.09       21.15     25.73 o 
 -11   1  11      243.42      324.76    107.23 o 
 -10   1  11      101.71      140.72     37.78 o 
  -9   1  11       32.75       14.66     26.92 o 
  -8   1  11      249.94      259.70     37.25 o 
  -7   1  11        0.00       16.81     14.35 o 
  -6   1  11      110.52       72.71     26.16 o 
  -5   1  11        7.84       -1.62     20.59 o 
  -4   1  11        0.35        6.45     31.82 o 
  -3   1  11        2.64       -2.82     25.30 o 
  -2   1  11       11.92      -15.97     20.49 o 
  -1   1  11       18.73       32.29     22.64 o 
   0   1  11      138.23      127.52     29.31 o 
   1   1  11      256.53      288.44     37.91 o 
   2   1  11       57.90       87.45     24.23 o 
   3   1  11       91.12       91.49     56.23 o 
 -11   2  11      155.70      186.79     39.55 o 
 -10   2  11        0.01       52.19     28.42 o 
  -9   2  11      242.31      254.42     40.58 o 
  -8   2  11      407.93      251.48     56.46 o 
  -7   2  11       17.56       13.97     21.44 o 
  -6   2  11        0.13      -11.80     18.96 o 
  -5   2  11      101.97       99.08     26.39 o 
  -4   2  11      458.95      388.00     58.03 o 
  -3   2  11       17.68       73.80     22.41 o 
  -2   2  11      292.58      302.89     33.55 o 
  -1   2  11      160.17      226.31     49.68 o 
   0   2  11        3.37        1.35     31.50 o 
   1   2  11       14.78       -0.72     25.43 o 
   2   2  11       18.60       66.62     23.99 o 
   3   2  11      259.87      328.13     41.39 o 
 -11   3  11       66.59       66.49     31.99 o 
 -10   3  11      123.12       93.38     33.24 o 
  -9   3  11      114.47      167.97     34.06 o 
  -8   3  11        9.12        8.72     19.76 o 
  -7   3  11        5.15       -7.33     32.82 o 
  -6   3  11        3.11      -20.28     26.01 o 
  -5   3  11        3.75       22.33     19.50 o 
  -4   3  11      182.30      215.22     28.95 o 
  -3   3  11       95.53       73.40     49.68 o 
  -2   3  11        0.20       -1.97     22.78 o 
  -1   3  11       35.52       23.32     22.33 o 
   0   3  11       95.89       66.04     61.38 o 
   1   3  11       24.39       35.58     24.29 o 
   2   3  11       14.12       51.91     29.33 o 
   3   3  11       75.63       97.97     34.64 o 
 -10   4  11        7.00       19.83     41.45 o 
  -9   4  11      147.49      165.95     38.49 o 
  -8   4  11       15.38       28.02     24.54 o 
  -7   4  11       38.81       58.23     23.83 o 
  -6   4  11       39.38       54.42     16.80 o 
  -5   4  11       11.44        6.79     19.78 o 
  -4   4  11        0.22       26.66     19.40 o 
  -3   4  11      131.23      130.32     24.82 o 
  -2   4  11       46.25       51.13     22.15 o 
  -1   4  11       18.62       51.31     21.98 o 
   0   4  11       39.16       74.36     28.41 o 
   1   4  11      150.12      197.18     32.85 o 
   2   4  11       93.86       99.47     28.97 o 
 -10   5  11       46.34       72.43     30.09 o 
  -9   5  11      101.57      131.96     86.70 o 
  -8   5  11      324.20      318.50     41.88 o 
  -7   5  11       97.34      119.25     28.74 o 
  -6   5  11      168.82      129.54     27.68 o 
  -5   5  11      167.60      173.15     26.02 o 
  -4   5  11       21.32        0.05     17.61 o 
  -3   5  11      161.50      218.48     27.57 o 
  -2   5  11       21.91       50.74     24.40 o 
  -1   5  11       38.96       95.89     37.36 o 
   0   5  11      149.88      172.41     29.01 o 
   1   5  11       59.39       90.40     26.99 o 
   2   5  11       25.13       57.49     21.74 o 
 -10   6  11        2.74       25.26     28.25 o 
  -9   6  11        9.02       -0.86     22.40 o 
  -8   6  11        2.02       10.97     22.68 o 
  -7   6  11       68.43       28.23     22.61 o 
  -6   6  11       19.74       35.16     20.39 o 
  -5   6  11      594.89      534.96     91.80 o 
  -4   6  11      411.75      476.44     34.77 o 
  -3   6  11        1.46       32.37     33.67 o 
  -2   6  11        0.49       22.36     36.14 o 
  -1   6  11       71.44       63.78     43.20 o 
   0   6  11        6.31       -2.81     19.27 o 
   1   6  11      105.57      105.18     25.59 o 
   2   6  11       20.43        3.32     26.85 o 
 -10   7  11        0.13       -5.25     42.08 o 
  -9   7  11       39.94       11.93     13.11 o 
  -8   7  11       43.13       51.23     28.97 o 
  -7   7  11      231.88      401.11     43.14 o 
  -6   7  11        0.35        4.54     19.49 o 
  -5   7  11       99.41      129.99     45.08 o 
  -4   7  11       18.91       17.46     14.94 o 
  -3   7  11        2.06       45.57     23.24 o 
  -2   7  11      209.41      199.70     49.34 o 
  -1   7  11        0.58       -7.47     27.85 o 
   0   7  11       27.98        3.55     17.37 o 
   1   7  11      159.79      152.28     63.25 o 
   2   7  11       66.70      123.11     22.73 o 
 -10   8  11       24.63      108.40     30.29 o 
  -9   8  11      113.13      134.21     59.21 o 
  -8   8  11       49.93       54.17     26.28 o 
  -7   8  11        0.59        7.91     22.90 o 
  -6   8  11       76.40      121.36     35.64 o 
  -5   8  11      168.21      189.26     27.71 o 
  -4   8  11       14.50       63.22     35.34 o 
  -3   8  11        7.92       64.73     34.24 o 
  -2   8  11      199.09       34.72     26.00 o 
  -1   8  11       54.42        1.57     25.08 o 
   0   8  11       46.29      109.77     43.78 o 
   1   8  11       36.28       82.00     20.88 o 
   2   8  11      146.70      198.11     31.29 o 
 -10   9  11      153.06      202.12     35.63 o 
  -9   9  11        0.90        3.60     22.42 o 
  -8   9  11        0.78       -7.16     25.55 o 
  -7   9  11      200.23      190.65     44.12 o 
  -6   9  11        5.31       -0.16     23.61 o 
  -5   9  11      521.49      500.27     49.13 o 
  -4   9  11      248.61      227.39     56.60 o 
  -3   9  11      158.64      186.06     45.02 o 
  -2   9  11       52.97       36.53     32.67 o 
  -1   9  11        5.34       28.77     33.69 o 
   0   9  11       24.65       30.85     34.25 o 
   1   9  11       29.61       42.46     21.42 o 
   2   9  11        0.10        0.10     33.32 o 
 -10  10  11       60.10       77.54     40.57 o 
  -9  10  11        0.74       26.60     24.72 o 
  -8  10  11       76.49       69.78     30.91 o 
  -7  10  11       14.17       11.53     24.08 o 
  -6  10  11       92.02       44.37     22.78 o 
  -5  10  11      357.99      380.79     57.97 o 
  -4  10  11       18.64       63.28     46.55 o 
  -3  10  11      134.00       67.51     39.94 o 
  -2  10  11       50.27       21.87     37.22 o 
  -1  10  11        1.28       13.18     34.71 o 
   0  10  11        5.36      -29.11     29.11 o 
   1  10  11        5.91       47.61     38.50 o 
   2  10  11        5.06       21.20     20.61 o 
 -10  11  11      119.11      186.30     47.32 o 
  -9  11  11       13.82       22.35     26.44 o 
  -8  11  11      226.65      202.11     38.62 o 
  -7  11  11      115.80      114.27     52.23 o 
  -6  11  11       14.61        2.96     19.46 o 
  -5  11  11     1103.96     1232.49     51.40 o 
  -4  11  11       62.93      114.70     48.43 o 
  -3  11  11       75.81       96.22     48.70 o 
  -2  11  11        0.33       -7.17     42.42 o 
  -1  11  11       17.74        3.16     44.16 o 
   0  11  11        9.31      -39.80     39.80 o 
   1  11  11        0.04        4.96     38.06 o 
  -9  12  11       23.46       22.77     39.67 o 
  -8  12  11       13.37       46.97     28.85 o 
  -7  12  11        0.02       -6.09     23.40 o 
  -6  12  11       31.45        4.62     39.50 o 
  -5  12  11      182.92      163.12     43.92 o 
  -4  12  11        2.83       69.97     51.57 o 
  -3  12  11      344.51      372.42     72.50 o 
  -2  12  11        6.07      -13.91     41.56 o 
  -1  12  11        0.89       27.95     42.65 o 
   0  12  11       25.23       51.35     50.36 o 
   1  12  11      107.29      196.91     58.88 o 
  -9  13  11      115.80      126.04     42.64 o 
  -8  13  11        6.38      106.73     24.69 o 
  -7  13  11       21.30       41.69     24.87 o 
  -6  13  11       93.12      105.84     24.42 o 
  -5  13  11       59.44       85.50     19.39 o 
  -4  13  11        9.71       -3.09     45.26 o 
  -3  13  11      183.66      115.51     51.02 o 
  -2  13  11       74.69        8.27     43.78 o 
  -1  13  11        9.43      -10.61     39.25 o 
   0  13  11       12.23       25.99     50.13 o 
   1  13  11        3.23        0.85     37.13 o 
  -9  14  11       72.53      100.86     30.99 o 
  -8  14  11        3.55       34.46     22.00 o 
  -7  14  11       11.43        2.79     33.95 o 
  -6  14  11       37.09       53.03     21.55 o 
  -5  14  11      170.10      165.32     23.02 o 
  -4  14  11       16.28       60.24     60.92 o 
  -3  14  11       13.45       -2.82     49.36 o 
  -2  14  11       77.23      133.37     57.74 o 
  -1  14  11       12.93       45.36     51.77 o 
   0  14  11       27.99       93.47     63.74 o 
   1  14  11      162.58       18.23     48.76 o 
  -8  15  11       11.30       50.75     25.44 o 
  -7  15  11       21.70        6.04     22.39 o 
  -6  15  11        8.74       27.07     18.73 o 
  -5  15  11       80.83       92.93     19.22 o 
  -4  15  11      361.23      265.27     76.55 o 
  -3  15  11       13.96        2.90     52.46 o 
  -2  15  11        5.79       72.68     55.97 o 
  -1  15  11        1.26       59.30     57.54 o 
   0  15  11       82.32       97.65     56.34 o 
  -8  16  11       43.84      100.21     28.14 o 
  -7  16  11       84.30      130.25     28.54 o 
  -6  16  11        6.26        9.67     17.77 o 
  -5  16  11       32.74       58.71     15.68 o 
  -4  16  11       15.87      -17.27     48.22 o 
  -3  16  11        0.83      -28.27     45.33 o 
  -2  16  11      227.94      214.20     75.40 o 
  -1  16  11       63.67      169.48     64.12 o 
   0  16  11       51.45       57.10     57.33 o 
  -8  17  11       24.16       59.24     21.58 o 
  -7  17  11       26.32       40.27     21.44 o 
  -6  17  11       83.44      136.48     32.43 o 
  -5  17  11      687.10      739.04     39.28 o 
  -4  17  11        2.39       19.84     55.09 o 
  -3  17  11       36.24      125.35     58.98 o 
  -2  17  11       48.83      -31.91     50.82 o 
  -1  17  11        8.08       78.73     50.17 o 
  -7  18  11      157.39      228.12     47.09 o 
  -6  18  11       29.61       79.81     21.47 o 
  -5  18  11       28.53       37.35     36.17 o 
  -4  18  11       41.19       48.96     65.48 o 
  -3  18  11       56.56       27.38     56.65 o 
  -2  18  11       70.06       59.05     61.58 o 
  -1  18  11       87.91      207.90     72.40 o 
  -6  19  11      148.59      151.61     24.98 o 
  -5  19  11      225.71      247.48     70.84 o 
  -4  19  11        7.60      129.83     69.18 o 
  -3  19  11       77.67       53.80     58.11 o 
  -2  19  11      443.67      444.16     95.96 o 
  -5  20  11        0.05       16.88     32.06 o 
  -4  20  11        0.09       93.65     68.12 o 
  -3  20  11        0.20       15.23     59.77 o 
 -10   0  12       13.41       95.40     41.09 o 
  -8   0  12       17.60       -3.08     21.57 o 
  -7   0  12       29.30       12.88     32.02 o 
  -6   0  12      374.72      510.43     66.14 o 
  -5   0  12       27.66       43.15     32.55 o 
  -4   0  12      220.93      244.75     46.51 o 
  -3   0  12        2.39       18.81     31.46 o 
  -2   0  12      103.94      164.89     41.81 o 
  -1   0  12      887.42      936.54     75.89 o 
   0   0  12       10.72       49.77     34.40 o 
   1   0  12       49.42        4.05     32.29 o 
 -10   1  12        0.37       32.41     22.33 o 
  -9   1  12       35.44      115.59     50.46 o 
  -8   1  12       15.62       38.87     17.46 o 
  -7   1  12      109.15       82.53     27.44 o 
  -6   1  12       36.53       31.34     23.94 o 
  -5   1  12        8.99       30.91     22.44 o 
  -4   1  12       45.55       37.86     22.68 o 
  -3   1  12      112.41      100.55     27.29 o 
  -2   1  12        8.90       21.58     24.32 o 
  -1   1  12      111.91      104.22     28.11 o 
   0   1  12       23.28       15.08     24.00 o 
   1   1  12        0.29       14.45     34.95 o 
 -10   2  12      199.14      235.97     34.54 o 
  -9   2  12      150.76      154.26     28.85 o 
  -8   2  12        7.32       22.93     21.41 o 
  -7   2  12       17.74       43.02     23.59 o 
  -6   2  12        6.20        2.72     23.09 o 
  -5   2  12        0.26       10.43     23.27 o 
  -4   2  12       78.48       74.59     24.48 o 
  -3   2  12       85.68      113.47     27.04 o 
  -2   2  12       14.38       45.71     24.25 o 
  -1   2  12      315.98      305.34     37.74 o 
   0   2  12       25.32       47.82     31.08 o 
   1   2  12       15.94       19.20     24.61 o 
  -9   3  12        7.66       24.30     10.31 o 
  -8   3  12       62.94       95.44     34.40 o 
  -7   3  12        8.37       12.54     48.69 o 
  -6   3  12        0.94        3.09     19.36 o 
  -5   3  12       39.66       41.70     22.44 o 
  -4   3  12       38.64       44.88     22.03 o 
  -3   3  12        2.53       22.54     22.51 o 
  -2   3  12       81.88       83.08     25.70 o 
  -1   3  12      331.86      431.10     40.50 o 
   0   3  12       68.20       78.00     26.26 o 
   1   3  12       10.11       -5.34     21.49 o 
  -9   4  12       69.83       79.14     22.46 o 
  -8   4  12      109.09      149.29     30.57 o 
  -7   4  12       26.86       32.49     25.28 o 
  -6   4  12       95.39       99.01     52.79 o 
  -5   4  12      104.84       99.43     26.20 o 
  -4   4  12        3.69       23.21     26.38 o 
  -3   4  12        8.70       21.41     25.36 o 
  -2   4  12       94.74      159.74     26.58 o 
  -1   4  12      113.74      105.36     42.83 o 
   0   4  12       37.21       41.95     35.63 o 
   1   4  12      101.83      162.24     30.99 o 
  -9   5  12        1.19       24.99     21.29 o 
  -8   5  12       86.13      112.73     33.80 o 
  -7   5  12       30.05       50.69     27.24 o 
  -6   5  12       20.43        3.44     13.80 o 
  -5   5  12        9.79        4.84     19.83 o 
  -4   5  12       75.03       80.25     21.76 o 
  -3   5  12      342.87      337.05     64.26 o 
  -2   5  12       20.28      -34.06     34.06 o 
  -1   5  12      515.53      508.85     75.11 o 
   0   5  12        5.75       14.45     22.30 o 
   1   5  12      169.17      175.06     38.74 o 
  -9   6  12       22.05       15.73     23.95 o 
  -8   6  12       12.45       32.82     22.74 o 
  -7   6  12        2.65       38.44     23.97 o 
  -6   6  12       48.91       94.83     23.29 o 
  -5   6  12        2.44       28.19     18.13 o 
  -4   6  12        9.95       23.74     32.53 o 
  -3   6  12      288.30      375.80     69.15 o 
  -2   6  12       12.04       13.84     37.65 o 
  -1   6  12      182.50      200.13     56.24 o 
   0   6  12       58.62       87.27     26.60 o 
  -9   7  12      121.49      120.29     32.36 o 
  -8   7  12      176.18      256.44     36.99 o 
  -7   7  12      104.33      151.02     29.02 o 
  -6   7  12       72.67       97.41     22.92 o 
  -5   7  12       15.88       18.34     19.56 o 
  -4   7  12        5.07       35.29     29.99 o 
  -3   7  12       31.80       18.81     39.46 o 
  -2   7  12       50.85       31.99     39.14 o 
  -1   7  12        0.00      -13.68     31.23 o 
   0   7  12        0.01      -11.50     38.12 o 
  -9   8  12       37.33       49.21     26.51 o 
  -8   8  12       38.80       95.69     46.82 o 
  -7   8  12        0.60       45.19     26.06 o 
  -6   8  12        3.95       59.36     20.74 o 
  -5   8  12        2.05       35.62     16.88 o 
  -4   8  12       46.10       -2.24     22.64 o 
  -3   8  12        8.97       11.82     15.79 o 
  -2   8  12      102.69      133.58     44.78 o 
  -1   8  12        0.20       48.31     24.48 o 
   0   8  12        3.71       29.08     12.94 o 
  -9   9  12       68.89      122.54     29.44 o 
  -8   9  12       80.25       63.14     51.33 o 
  -7   9  12      359.95      373.87     41.66 o 
  -6   9  12       18.87       73.07     23.36 o 
  -5   9  12       17.16       68.26     32.73 o 
  -4   9  12        0.81       26.86     27.79 o 
  -3   9  12      521.81      486.03     75.40 o 
  -2   9  12        0.64       29.49     26.74 o 
  -1   9  12       12.66       35.10     26.56 o 
  -8  10  12       80.17      102.09     28.98 o 
  -7  10  12        3.96       24.90     23.70 o 
  -6  10  12        6.96       16.62     24.99 o 
  -5  10  12       27.83       25.85     44.64 o 
  -4  10  12        3.49       -0.72     34.13 o 
  -3  10  12       70.91      101.14     41.74 o 
  -2  10  12        1.17       13.47     26.41 o 
  -1  10  12       10.81       64.86     26.73 o 
   0  10  12        2.28      127.76     35.85 o 
  -8  11  12       38.41      105.08     36.21 o 
  -7  11  12       85.41       84.46     33.09 o 
  -6  11  12      267.57      288.14     33.65 o 
  -5  11  12       15.79       57.64     46.02 o 
  -4  11  12       23.64      -27.38     41.52 o 
  -3  11  12      307.91      391.55     71.96 o 
  -2  11  12        4.20       78.88     38.97 o 
  -8  12  12       67.39       68.02     23.16 o 
  -7  12  12       78.00      147.05     30.28 o 
  -6  12  12       37.79       62.14     20.76 o 
  -5  12  12       18.69       87.43     47.48 o 
  -4  12  12       76.23       32.06     41.68 o 
  -3  12  12        2.56       42.41     48.28 o 
  -2  12  12        3.04        0.12     35.49 o 
  -1  12  12      171.73      247.89     57.43 o 
  -7  13  12      751.61      736.02     49.44 o 
  -6  13  12        0.17        4.24     27.77 o 
  -5  13  12      109.12       90.89     51.29 o 
  -4  13  12       23.53      -31.47     31.47 o 
  -3  13  12        4.39       39.62     40.94 o 
  -2  13  12        3.03       62.62     39.26 o 
  -1  13  12       64.04       28.30     37.27 o 
  -7  14  12       15.33       12.07     21.72 o 
  -6  14  12       75.80       60.43     18.87 o 
  -5  14  12      207.51      227.20     65.73 o 
  -4  14  12       55.75       45.57     46.83 o 
  -3  14  12       13.94       28.57     41.67 o 
  -2  14  12       18.74       20.20     46.10 o 
  -6  15  12       16.81      128.19     52.93 o 
  -5  15  12      183.62      316.84     74.77 o 
  -4  15  12        0.23       -3.62     44.20 o 
  -3  15  12       48.69       56.75     62.29 o 
  -5  16  12        1.45       -9.39     37.88 o 
  -4  16  12      100.73      146.21     62.42 o 
  -8   1  13      102.69      118.10     34.59 o 
  -7   1  13       31.18       48.11     24.06 o 
  -6   1  13        0.29      -26.40     38.72 o 
  -5   1  13        0.02       -2.77     25.03 o 
  -4   1  13        2.80        9.34     20.82 o 
  -3   1  13      231.38      287.67     34.71 o 
  -2   1  13       17.33       24.24     25.34 o 
  -8   2  13       52.09      101.38     21.48 o 
  -7   2  13        0.92        6.44     19.06 o 
  -6   2  13      182.24      201.97     32.05 o 
  -5   2  13        8.12        7.76     26.91 o 
  -4   2  13        2.25       12.89     44.09 o 
  -3   2  13      120.37      143.00     32.36 o 
  -2   2  13       73.33       71.91     25.28 o 
  -8   3  13        0.01       16.23     16.94 o 
  -7   3  13        6.35       25.67     39.32 o 
  -6   3  13       14.29       49.71     54.90 o 
  -5   3  13      171.59      211.83     30.61 o 
  -4   3  13       82.76      114.19     25.08 o 
  -3   3  13      153.48      175.50     27.82 o 
  -2   3  13        2.41       24.36     19.84 o 
  -8   4  13       90.16      127.90     32.47 o 
  -7   4  13      105.08      113.82     29.18 o 
  -6   4  13       11.61       82.40     28.03 o 
  -5   4  13        0.05       52.01     30.96 o 
  -4   4  13        0.04       21.34     17.64 o 
  -3   4  13       92.88      121.33     40.94 o 
  -2   4  13      115.08       73.11     35.28 o 
  -7   5  13       20.41       79.18     29.99 o 
  -6   5  13      213.44      240.08     32.17 o 
  -5   5  13      136.44      212.65     41.75 o 
  -4   5  13       83.10      123.62     38.13 o 
  -3   5  13      225.60      220.36     54.80 o 
  -2   5  13      229.97      232.60     52.27 o 
  -7   6  13      189.44      255.05     76.75 o 
  -6   6  13       31.54       47.98     19.86 o 
  -5   6  13       18.78       77.10     19.86 o 
  -4   6  13      199.85      263.50     56.03 o 
  -3   6  13       78.42      108.98     47.41 o 
  -2   6  13       39.67       14.13     33.60 o 
  -7   7  13       14.19       94.63     78.82 o 
  -6   7  13       51.37       23.59     38.85 o 
  -5   7  13      419.51      445.67     70.01 o 
  -4   7  13      184.36      212.55     55.85 o 
  -3   7  13       10.46       25.27     37.04 o 
  -6   8  13       10.30       31.02     23.34 o 
  -5   8  13        0.07        0.82      9.50 o 
  -4   8  13       20.73       84.33     31.70 o 
  -3   8  13      760.58      753.27     88.56 o 
  -6   9  13       95.23      130.30     21.88 o 
  -5   9  13        3.72      104.06     36.18 o 
  -4   9  13        0.73       13.74     14.41 o 
  -5  10  13      255.11      294.39     51.04 o 
                                                 
