# Supplementary material for: 3-{5-Eth­oxy­carbonyl-1-[3-(2-oxopyrrol­idin-1-yl)prop­yl]-1H-benzimidazol-2-yl}benzoic acid
Source: Acta Crystallogr Sect E Struct Rep Online. 2013 Jan 31;69(Pt 2):o304. doi: 10.1107/S1600536813001116 (PMC3569823; doi:10.1107/S1600536813001116)
Supplement: Supplementary file 3 [file e-69-0o304-Isup3.cml]

<?xml version="1.0" encoding="UTF-8"?>
<cml convention="cmlDict:cmllite" xmlns="http://www.xml-cml.org/schema" xmlns:cmlDict="http://www.xml-cml.org/dictionary/cml/" xmlns:nameDict="http://www.xml-cml.org/dictionary/cml/name/">
  <molecule id="m1">
    <name dictRef="nameDict:unknown">3-{5-Ethoxycarbonyl-1-[3-(2-oxopyrrolidin-1-yl)propyl]-1H-benzimidazol-2-yl}benzoic acid</name>
    <atomArray>
      <atom id="a1" elementType="C">
        <label value="1" dictRef="cmlDict:locant"/>
      </atom>
      <atom id="a2" elementType="C">
        <label value="2" dictRef="cmlDict:locant"/>
      </atom>
      <atom id="a35" elementType="O" hydrogenCount="0">
        <label value="O" dictRef="cmlDict:locant"/>
      </atom>
      <atom id="a57" elementType="H"/>
      <atom id="a58" elementType="H"/>
      <atom id="a59" elementType="H"/>
      <atom id="a60" elementType="H"/>
      <atom id="a61" elementType="H"/>
      <atom id="a3" elementType="C" hydrogenCount="0">
        <label value="C" dictRef="cmlDict:locant"/>
      </atom>
      <atom id="a6" elementType="O" hydrogenCount="0">
        <label value="O" dictRef="cmlDict:locant"/>
      </atom>
      <atom id="a7" elementType="O" hydrogenCount="0">
        <label value="O" dictRef="cmlDict:locant"/>
      </atom>
      <atom id="a8" elementType="N" hydrogenCount="0">
        <label value="1" dictRef="cmlDict:locant"/>
        <label value="N" dictRef="cmlDict:locant"/>
      </atom>
      <atom id="a9" elementType="C" hydrogenCount="0">
        <label value="2" dictRef="cmlDict:locant"/>
      </atom>
      <atom id="a10" elementType="C">
        <label value="3" dictRef="cmlDict:locant"/>
      </atom>
      <atom id="a11" elementType="C">
        <label value="4" dictRef="cmlDict:locant"/>
      </atom>
      <atom id="a12" elementType="C">
        <label value="5" dictRef="cmlDict:locant"/>
      </atom>
      <atom id="a62" elementType="H"/>
      <atom id="a63" elementType="H"/>
      <atom id="a64" elementType="H"/>
      <atom id="a65" elementType="H"/>
      <atom id="a66" elementType="H"/>
      <atom id="a67" elementType="H"/>
      <atom id="a13" elementType="C">
        <label value="1" dictRef="cmlDict:locant"/>
      </atom>
      <atom id="a14" elementType="C">
        <label value="2" dictRef="cmlDict:locant"/>
      </atom>
      <atom id="a15" elementType="C">
        <label value="3" dictRef="cmlDict:locant"/>
      </atom>
      <atom id="a68" elementType="H"/>
      <atom id="a69" elementType="H"/>
      <atom id="a70" elementType="H"/>
      <atom id="a71" elementType="H"/>
      <atom id="a72" elementType="H"/>
      <atom id="a73" elementType="H"/>
      <atom id="a27" elementType="C" hydrogenCount="0">
        <label value="alpha" dictRef="cmlDict:locant"/>
      </atom>
      <atom id="a28" elementType="C" hydrogenCount="0">
        <label value="1" dictRef="cmlDict:locant"/>
      </atom>
      <atom id="a29" elementType="C">
        <label value="2" dictRef="cmlDict:locant"/>
      </atom>
      <atom id="a30" elementType="C" hydrogenCount="0">
        <label value="3" dictRef="cmlDict:locant"/>
      </atom>
      <atom id="a31" elementType="C">
        <label value="4" dictRef="cmlDict:locant"/>
      </atom>
      <atom id="a32" elementType="C">
        <label value="5" dictRef="cmlDict:locant"/>
      </atom>
      <atom id="a33" elementType="C">
        <label value="6" dictRef="cmlDict:locant"/>
      </atom>
      <atom id="a37" elementType="O" hydrogenCount="0">
        <label value="O'" dictRef="cmlDict:locant"/>
      </atom>
      <atom id="a38" elementType="O">
        <label value="O" dictRef="cmlDict:locant"/>
      </atom>
      <atom id="a74" elementType="H"/>
      <atom id="a75" elementType="H"/>
      <atom id="a76" elementType="H"/>
      <atom id="a77" elementType="H"/>
      <atom id="a78" elementType="H"/>
      <atom id="a48" elementType="N" hydrogenCount="0">
        <label value="1" dictRef="cmlDict:locant"/>
        <label value="N" dictRef="cmlDict:locant"/>
      </atom>
      <atom id="a49" elementType="C" hydrogenCount="0">
        <label value="2" dictRef="cmlDict:locant"/>
      </atom>
      <atom id="a50" elementType="N" hydrogenCount="0">
        <label value="3" dictRef="cmlDict:locant"/>
        <label value="N'" dictRef="cmlDict:locant"/>
      </atom>
      <atom id="a51" elementType="C" hydrogenCount="0">
        <label value="3a" dictRef="cmlDict:locant"/>
      </atom>
      <atom id="a52" elementType="C">
        <label value="4" dictRef="cmlDict:locant"/>
      </atom>
      <atom id="a53" elementType="C" hydrogenCount="0">
        <label value="5" dictRef="cmlDict:locant"/>
      </atom>
      <atom id="a54" elementType="C">
        <label value="6" dictRef="cmlDict:locant"/>
      </atom>
      <atom id="a55" elementType="C">
        <label value="7" dictRef="cmlDict:locant"/>
      </atom>
      <atom id="a56" elementType="C" hydrogenCount="0">
        <label value="7a" dictRef="cmlDict:locant"/>
      </atom>
      <atom id="a79" elementType="H"/>
      <atom id="a80" elementType="H"/>
      <atom id="a81" elementType="H"/>
    </atomArray>
    <bondArray>
      <bond id="a1_a2" atomRefs2="a1 a2" order="S"/>
      <bond id="a1_a35" atomRefs2="a1 a35" order="S"/>
      <bond id="a1_a57" atomRefs2="a1 a57" order="S"/>
      <bond id="a1_a58" atomRefs2="a1 a58" order="S"/>
      <bond id="a2_a59" atomRefs2="a2 a59" order="S"/>
      <bond id="a2_a60" atomRefs2="a2 a60" order="S"/>
      <bond id="a2_a61" atomRefs2="a2 a61" order="S"/>
      <bond id="a3_a6" atomRefs2="a3 a6" order="D"/>
      <bond id="a35_a3" atomRefs2="a35 a3" order="S"/>
      <bond id="a8_a9" atomRefs2="a8 a9" order="S"/>
      <bond id="a9_a10" atomRefs2="a9 a10" order="S"/>
      <bond id="a10_a11" atomRefs2="a10 a11" order="S"/>
      <bond id="a11_a12" atomRefs2="a11 a12" order="S"/>
      <bond id="a12_a8" atomRefs2="a12 a8" order="S"/>
      <bond id="a10_a62" atomRefs2="a10 a62" order="S"/>
      <bond id="a10_a63" atomRefs2="a10 a63" order="S"/>
      <bond id="a11_a64" atomRefs2="a11 a64" order="S"/>
      <bond id="a11_a65" atomRefs2="a11 a65" order="S"/>
      <bond id="a12_a66" atomRefs2="a12 a66" order="S"/>
      <bond id="a12_a67" atomRefs2="a12 a67" order="S"/>
      <bond id="a7_a9" atomRefs2="a7 a9" order="D"/>
      <bond id="a13_a14" atomRefs2="a13 a14" order="S"/>
      <bond id="a14_a15" atomRefs2="a14 a15" order="S"/>
      <bond id="a13_a68" atomRefs2="a13 a68" order="S"/>
      <bond id="a13_a69" atomRefs2="a13 a69" order="S"/>
      <bond id="a14_a70" atomRefs2="a14 a70" order="S"/>
      <bond id="a14_a71" atomRefs2="a14 a71" order="S"/>
      <bond id="a15_a72" atomRefs2="a15 a72" order="S"/>
      <bond id="a15_a73" atomRefs2="a15 a73" order="S"/>
      <bond id="a8_a15" atomRefs2="a8 a15" order="S"/>
      <bond id="a27_a28" atomRefs2="a27 a28" order="S"/>
      <bond id="a28_a29" atomRefs2="a28 a29" order="D"/>
      <bond id="a29_a30" atomRefs2="a29 a30" order="S"/>
      <bond id="a30_a31" atomRefs2="a30 a31" order="D"/>
      <bond id="a31_a32" atomRefs2="a31 a32" order="S"/>
      <bond id="a32_a33" atomRefs2="a32 a33" order="D"/>
      <bond id="a28_a33" atomRefs2="a28 a33" order="S"/>
      <bond id="a27_a37" atomRefs2="a27 a37" order="D"/>
      <bond id="a27_a38" atomRefs2="a27 a38" order="S"/>
      <bond id="a29_a74" atomRefs2="a29 a74" order="S"/>
      <bond id="a31_a75" atomRefs2="a31 a75" order="S"/>
      <bond id="a32_a76" atomRefs2="a32 a76" order="S"/>
      <bond id="a33_a77" atomRefs2="a33 a77" order="S"/>
      <bond id="a38_a78" atomRefs2="a38 a78" order="S"/>
      <bond id="a48_a49" atomRefs2="a48 a49" order="S"/>
      <bond id="a49_a50" atomRefs2="a49 a50" order="D"/>
      <bond id="a50_a51" atomRefs2="a50 a51" order="S"/>
      <bond id="a51_a56" atomRefs2="a51 a56" order="D"/>
      <bond id="a56_a48" atomRefs2="a56 a48" order="S"/>
      <bond id="a55_a54" atomRefs2="a55 a54" order="D"/>
      <bond id="a54_a53" atomRefs2="a54 a53" order="S"/>
      <bond id="a53_a52" atomRefs2="a53 a52" order="D"/>
      <bond id="a56_a55" atomRefs2="a56 a55" order="S"/>
      <bond id="a52_a51" atomRefs2="a52 a51" order="S"/>
      <bond id="a52_a79" atomRefs2="a52 a79" order="S"/>
      <bond id="a54_a80" atomRefs2="a54 a80" order="S"/>
      <bond id="a55_a81" atomRefs2="a55 a81" order="S"/>
      <bond id="a13_a48" atomRefs2="a13 a48" order="S"/>
      <bond id="a3_a53" atomRefs2="a3 a53" order="S"/>
      <bond id="a49_a30" atomRefs2="a49 a30" order="S"/>
    </bondArray>
  </molecule>
</cml>
